# Supplementary material for: The RNA-binding protein CELF1 targets ATG5 to regulate autophagy and promote drug resistance in acute myeloid leukemia
Source: Cell Death Dis. 2025 Aug 8;16(1):599. doi: 10.1038/s41419-025-07926-0 (PMC12334686; doi:10.1038/s41419-025-07926-0)
Supplement: Supplementary file 1 — Table S1 [file 41419_2025_7926_MOESM1_ESM.xlsx]

## Sheet: RNA-seq
Gene id	Gene name	Gene description	FC(Treatment/Control)	Log2FC(Treatment/Control)	Pvalue	Padjust	Significant	Regulate	siCELF1_1	siCELF1_2	siCELF1_3	nc_1	nc_2	nc_3	Treatment	Control
ENSG00000000003	TSPAN6	tetraspanin 6 [Source:HGNC Symbol;Acc:HGNC:11858]	1.639	0.712813	0.178998	0.319491	no	up	0.63	0.41	0.51	0.62	0.45	0.19	0.516667	0.42
ENSG00000000005	TNMD	tenomodulin [Source:HGNC Symbol;Acc:HGNC:17757]	1	0	1	1	no	no change	0	0	0	0	0	0	0	0
ENSG00000000419	DPM1	dolichyl-phosphate mannosyltransferase subunit 1, catalytic [Source:HGNC Symbol;Acc:HGNC:3005]	0.749002	-0.416958	4.15091e-05	0.00026755	no	down	114.68	120.31	96.9	136.94	150.82	160.09	110.63	149.283
ENSG00000000457	SCYL3	SCY1 like pseudokinase 3 [Source:HGNC Symbol;Acc:HGNC:19285]	0.986311	-0.0198848	0.883782	0.934708	no	down	3.73	3.9	4.16	4.14	4.46	4.12	3.93	4.24
ENSG00000000460	C1orf112	chromosome 1 open reading frame 112 [Source:HGNC Symbol;Acc:HGNC:25565]	0.706605	-0.501023	0.000418793	0.00206124	no	down	10.48	10.53	7.42	10.95	14.33	15.01	9.47667	13.43
ENSG00000000938	FGR	FGR proto-oncogene, Src family tyrosine kinase [Source:HGNC Symbol;Acc:HGNC:3697]	1.09972	0.137142	0.576691	0.725218	no	up	2.1	2.76	2.73	2.31	2.16	2.03	2.53	2.16667
ENSG00000000971	CFH	complement factor H [Source:HGNC Symbol;Acc:HGNC:4883]	0.769467	-0.378068	0.569764	0.720012	no	down	0.23	0.21	0.23	0.26	0.36	0.36	0.223333	0.326667
ENSG00000001036	FUCA2	alpha-L-fucosidase 2 [Source:HGNC Symbol;Acc:HGNC:4008]	0.773146	-0.371188	0.000377001	0.00187313	no	down	43.84	44.89	51.23	62.58	60.7	61.75	46.6533	61.6767
ENSG00000001084	GCLC	glutamate-cysteine ligase catalytic subunit [Source:HGNC Symbol;Acc:HGNC:4311]	1.02994	0.0425631	0.747719	0.850133	no	up	10.17	10.66	8.84	8.34	12.33	9.09	9.89	9.92
ENSG00000001167	NFYA	nuclear transcription factor Y subunit alpha [Source:HGNC Symbol;Acc:HGNC:7804]	0.841812	-0.24843	0.0106738	0.0336449	no	down	23.76	26.62	24.87	30.53	30.55	28.39	25.0833	29.8233
ENSG00000001460	STPG1	sperm tail PG-rich repeat containing 1 [Source:HGNC Symbol;Acc:HGNC:28070]	1.23126	0.300131	0.132649	0.254729	no	up	5.98	4.68	6.08	5.8	3.65	5.33	5.58	4.92667
ENSG00000001461	NIPAL3	NIPA like domain containing 3 [Source:HGNC Symbol;Acc:HGNC:25233]	1.21718	0.283546	0.0149042	0.04456	no	up	10.21	10.37	10.03	10.36	8.19	8.06	10.2033	8.87
ENSG00000001497	LAS1L	LAS1 like ribosome biogenesis factor [Source:HGNC Symbol;Acc:HGNC:25726]	0.669735	-0.578339	2.09643e-11	4.29949e-10	no	down	36.6	39.47	37.05	54.45	63.02	59.57	37.7067	59.0133
ENSG00000001561	ENPP4	ectonucleotide pyrophosphatase/phosphodiesterase 4 [Source:HGNC Symbol;Acc:HGNC:3359]	1.35975	0.443337	0.00121005	0.00525602	no	up	5.86	6.19	4.95	3.75	4.57	4.4	5.66667	4.24
ENSG00000001617	SEMA3F	semaphorin 3F [Source:HGNC Symbol;Acc:HGNC:10728]	1.27888	0.354884	0.0520608	0.12292	no	up	2.81	3.04	3.01	2.52	2.35	2.4	2.95333	2.42333
ENSG00000001626	CFTR	CF transmembrane conductance regulator [Source:HGNC Symbol;Acc:HGNC:1884]	0.244376	-2.03283	0.250795	1	no	down	0	0.02	0.46	0.05	0.53	0.03	0.16	0.203333
ENSG00000001629	ANKIB1	ankyrin repeat and IBR domain containing 1 [Source:HGNC Symbol;Acc:HGNC:22215]	1.00067	0.000959732	0.991071	0.995174	no	up	13.25	12.24	11.43	11.74	14.64	13.14	12.3067	13.1733
ENSG00000001630	CYP51A1	cytochrome P450 family 51 subfamily A member 1 [Source:HGNC Symbol;Acc:HGNC:2649]	1.42338	0.509321	7.99499e-06	6.01464e-05	no	up	44.06	54.48	41.67	36.5	32.36	32.55	46.7367	33.8033
ENSG00000001631	KRIT1	KRIT1 ankyrin repeat containing [Source:HGNC Symbol;Acc:HGNC:1573]	1.15742	0.210912	0.0558626	0.129819	no	up	32.92	32.21	23.4	24.57	28.39	24.41	29.51	25.79
ENSG00000002016	RAD52	RAD52 homolog, DNA repair protein [Source:HGNC Symbol;Acc:HGNC:9824]	0.946848	-0.0787949	0.65226	0.78301	no	down	4.55	6.8	6.41	6.47	5.64	5.85	5.92	5.98667
ENSG00000002079	MYH16	myosin heavy chain 16 pseudogene [Source:HGNC Symbol;Acc:HGNC:31038]	1.05045	0.0710112	0.9555	1	no	up	0.04	0.04	0.24	0.39	0.02	0.44	0.106667	0.283333
ENSG00000002330	BAD	BCL2 associated agonist of cell death [Source:HGNC Symbol;Acc:HGNC:936]	0.932527	-0.100783	0.57956	0.727388	no	down	19.02	19.12	24.22	22.57	22.05	19.72	20.7867	21.4467
ENSG00000002549	LAP3	leucine aminopeptidase 3 [Source:HGNC Symbol;Acc:HGNC:18449]	0.511718	-0.966578	1.29606e-28	1.57132e-26	no	down	72.26	72.89	66.99	131.07	157.92	132.91	70.7133	140.633
ENSG00000002586	CD99	CD99 molecule (Xg blood group) [Source:HGNC Symbol;Acc:HGNC:7082]	1.20509	0.269137	0.00827887	0.0271824	no	up	160.61	159.12	182.59	148.35	140.35	134.01	167.44	140.903
ENSG00000002587	HS3ST1	heparan sulfate-glucosamine 3-sulfotransferase 1 [Source:HGNC Symbol;Acc:HGNC:5194]	1.50745	0.592108	0.0622653	0.141593	no	up	0.58	0.42	0.44	0.61	0.3	0.28	0.48	0.396667
ENSG00000002726	AOC1	amine oxidase copper containing 1 [Source:HGNC Symbol;Acc:HGNC:80]	0.721311	-0.471306	0.0789387	0.170547	no	down	1.43	1.35	1.63	2.11	2.65	1.66	1.47	2.14
ENSG00000002745	WNT16	Wnt family member 16 [Source:HGNC Symbol;Acc:HGNC:16267]	1.5007	0.585638	0.820182	1	no	up	0.06	0	0	0.02	0.02	0	0.02	0.0133333
ENSG00000002746	HECW1	HECT, C2 and WW domain containing E3 ubiquitin protein ligase 1 [Source:HGNC Symbol;Acc:HGNC:22195]	2.52624	1.33699	1.81805e-08	2.29146e-07	no	up	1.48	1.61	1.42	0.91	0.45	0.51	1.50333	0.623333
ENSG00000002822	MAD1L1	mitotic arrest deficient 1 like 1 [Source:HGNC Symbol;Acc:HGNC:6762]	0.974601	-0.0371157	0.752488	0.852978	no	down	47.7	52.82	55	43.81	36.72	39.56	51.84	40.03
ENSG00000002834	LASP1	LIM and SH3 protein 1 [Source:HGNC Symbol;Acc:HGNC:6513]	0.923222	-0.115251	0.358505	0.527995	no	down	62.66	61.86	76.22	84.24	67.62	69.69	66.9133	73.85
ENSG00000002919	SNX11	sorting nexin 11 [Source:HGNC Symbol;Acc:HGNC:14975]	0.929992	-0.10471	0.350317	0.520289	no	down	17.92	17.18	20.71	19.34	19.74	21.64	18.6033	20.24
ENSG00000002933	TMEM176A	transmembrane protein 176A [Source:HGNC Symbol;Acc:HGNC:24930]	0.856133	-0.224093	0.728606	0.836945	no	down	2.12	1.16	1.02	1.62	2.42	1.41	1.43333	1.81667
ENSG00000003056	M6PR	mannose-6-phosphate receptor, cation dependent [Source:HGNC Symbol;Acc:HGNC:6752]	0.991241	-0.0126919	0.881954	0.933828	no	down	73.59	68.34	66.07	70.15	80.61	67.32	69.3333	72.6933
ENSG00000003096	KLHL13	kelch like family member 13 [Source:HGNC Symbol;Acc:HGNC:22931]	1.20176	0.265149	0.156084	0.288742	no	up	2.78	2.83	3.26	2.41	2.55	3.79	2.95667	2.91667
ENSG00000003137	CYP26B1	cytochrome P450 family 26 subfamily B member 1 [Source:HGNC Symbol;Acc:HGNC:20581]	2.19991	1.13745	3.35723e-14	1.0316e-12	no	up	20.71	18.24	22.64	8.56	7.71	10.38	20.53	8.88333
ENSG00000003147	ICA1	islet cell autoantigen 1 [Source:HGNC Symbol;Acc:HGNC:5343]	2.20747	1.14239	1.35868e-15	4.97214e-14	no	up	15.91	14.99	17.81	8.23	6.83	6.74	16.2367	7.26667
ENSG00000003249	DBNDD1	dysbindin domain containing 1 [Source:HGNC Symbol;Acc:HGNC:28455]	1.59744	0.675765	0.00773905	0.0256892	no	up	3.15	3.59	4.84	2.77	2.26	2.23	3.86	2.42
ENSG00000003393	ALS2	alsin Rho guanine nucleotide exchange factor ALS2 [Source:HGNC Symbol;Acc:HGNC:443]	0.891683	-0.165397	0.0950927	0.197109	no	down	9.74	10.72	9.73	11.37	12.59	11.24	10.0633	11.7333
ENSG00000003400	CASP10	caspase 10 [Source:HGNC Symbol;Acc:HGNC:1500]	0.705624	-0.503028	5.50411e-06	4.28734e-05	no	down	8.48	8.87	8.4	12.06	12.7	11.95	8.58333	12.2367
ENSG00000003402	CFLAR	CASP8 and FADD like apoptosis regulator [Source:HGNC Symbol;Acc:HGNC:1876]	1.36217	0.445906	1.69866e-05	0.00011914	no	up	26.37	29.22	17.89	19.6	22.93	23.22	24.4933	21.9167
ENSG00000003436	TFPI	tissue factor pathway inhibitor [Source:HGNC Symbol;Acc:HGNC:11760]	0.782329	-0.354152	0.487301	0.649613	no	down	0.16	0.14	0.1	0.32	0.22	0.12	0.133333	0.22
ENSG00000003509	NDUFAF7	NADH:ubiquinone oxidoreductase complex assembly factor 7 [Source:HGNC Symbol;Acc:HGNC:28816]	0.835501	-0.259287	0.0376813	0.094933	no	down	13.26	14.17	13.15	15.97	19.27	16.69	13.5267	17.31
ENSG00000003756	RBM5	RNA binding motif protein 5 [Source:HGNC Symbol;Acc:HGNC:9902]	1.0439	0.0619853	0.37498	0.544964	no	up	152.39	155.33	134.93	134.76	144.53	147.48	147.55	142.257
ENSG00000003987	MTMR7	myotubularin related protein 7 [Source:HGNC Symbol;Acc:HGNC:7454]	0.764942	-0.386577	0.00103857	0.00459494	no	down	6.46	5.48	5.25	6.79	8.31	8.01	5.73	7.70333
ENSG00000003989	SLC7A2	solute carrier family 7 member 2 [Source:HGNC Symbol;Acc:HGNC:11060]	0.762749	-0.39072	0.00740761	0.024786	no	down	5.92	4.75	6.57	8.09	6.79	8.09	5.74667	7.65667
ENSG00000004059	ARF5	ADP ribosylation factor 5 [Source:HGNC Symbol;Acc:HGNC:658]	1.10329	0.141818	0.197423	0.344172	no	up	65.21	67.55	77.02	70.16	59.48	58.73	69.9267	62.79
ENSG00000004139	SARM1	sterile alpha and TIR motif containing 1 [Source:HGNC Symbol;Acc:HGNC:17074]	1.27009	0.344929	0.143905	0.270877	no	up	1.09	0.56	0.89	0.74	0.49	0.85	0.846667	0.693333
ENSG00000004142	POLDIP2	DNA polymerase delta interacting protein 2 [Source:HGNC Symbol;Acc:HGNC:23781]	0.81288	-0.298886	0.00195744	0.00794117	no	down	40.34	38.31	45.26	55.15	46.13	49.14	41.3033	50.14
ENSG00000004399	PLXND1	plexin D1 [Source:HGNC Symbol;Acc:HGNC:9107]	1.51581	0.60009	1.83049e-06	1.56841e-05	no	up	85.66	82.74	96.67	73.38	57.78	55.54	88.3567	62.2333
ENSG00000004455	AK2	adenylate kinase 2 [Source:HGNC Symbol;Acc:HGNC:362]	0.870215	-0.200556	0.0245984	0.0673827	no	down	250.04	272.88	233.55	265.77	341.68	318.52	252.157	308.657
ENSG00000004468	CD38	CD38 molecule [Source:HGNC Symbol;Acc:HGNC:1667]	0.59954	-0.738072	8.771e-11	1.64544e-09	no	down	4.48	4.31	4.36	7.63	6.98	7.26	4.38333	7.29
ENSG00000004478	FKBP4	FKBP prolyl isomerase 4 [Source:HGNC Symbol;Acc:HGNC:3720]	0.712089	-0.48987	0.000273348	0.00141781	no	down	6.69	6.71	8.54	11.85	11.13	9.1	7.31333	10.6933
ENSG00000004487	KDM1A	lysine demethylase 1A [Source:HGNC Symbol;Acc:HGNC:29079]	0.976118	-0.0348732	0.665531	0.793225	no	down	62.8	59.98	64.2	68.91	66.68	58.72	62.3267	64.77
ENSG00000004534	RBM6	RNA binding motif protein 6 [Source:HGNC Symbol;Acc:HGNC:9903]	0.984725	-0.0222073	0.786841	0.87623	no	down	67.04	66.18	57.86	60.24	68.53	65.36	63.6933	64.71
ENSG00000004660	CAMKK1	calcium/calmodulin dependent protein kinase kinase 1 [Source:HGNC Symbol;Acc:HGNC:1469]	1.32455	0.405501	0.344374	0.514582	no	up	0.58	0.45	0.45	0.31	0.36	0.46	0.493333	0.376667
ENSG00000004700	RECQL	RecQ like helicase [Source:HGNC Symbol;Acc:HGNC:9948]	0.44351	-1.17296	1.18395e-55	6.206e-53	no	down	48.75	46.51	42.57	94.77	104.21	102.47	45.9433	100.483
ENSG00000004766	VPS50	VPS50 subunit of EARP/GARPII complex [Source:HGNC Symbol;Acc:HGNC:25956]	0.868779	-0.202939	0.0971055	0.200586	no	down	8.43	6.74	9.88	7.4	12.61	9.9	8.35	9.97
ENSG00000004776	HSPB6	heat shock protein family B (small) member 6 [Source:HGNC Symbol;Acc:HGNC:26511]	2.63819	1.39955	0.0655805	0.147517	no	up	0.6	0.49	0.81	0.14	0.16	0.43	0.633333	0.243333
ENSG00000004777	ARHGAP33	Rho GTPase activating protein 33 [Source:HGNC Symbol;Acc:HGNC:23085]	1.30757	0.386886	0.00702049	0.0236834	no	up	10.24	9.82	6.95	6.75	8.45	5.88	9.00333	7.02667
ENSG00000004779	NDUFAB1	NADH:ubiquinone oxidoreductase subunit AB1 [Source:HGNC Symbol;Acc:HGNC:7694]	1.01909	0.0272787	0.830212	0.903741	no	up	99.91	99.52	93.52	79.35	108.49	96.59	97.65	94.81
ENSG00000004799	PDK4	pyruvate dehydrogenase kinase 4 [Source:HGNC Symbol;Acc:HGNC:8812]	0.578059	-0.790711	0.0397479	0.0991029	no	down	0.84	0.54	0.62	0.84	1.38	0.62	0.666667	0.946667
ENSG00000004809	SLC22A16	solute carrier family 22 member 16 [Source:HGNC Symbol;Acc:HGNC:20302]	1.04408	0.0622316	0.577244	0.725709	no	up	39.5	38.75	30.63	29.31	37.29	39.09	36.2933	35.23
ENSG00000004838	ZMYND10	zinc finger MYND-type containing 10 [Source:HGNC Symbol;Acc:HGNC:19412]	1.16032	0.214524	0.789548	0.87734	no	up	0.43	0.45	0.56	0.11	0.39	0.61	0.48	0.37
ENSG00000004846	ABCB5	ATP binding cassette subfamily B member 5 [Source:HGNC Symbol;Acc:HGNC:46]	3.03977	1.60396	0.43691	1	no	up	0.09	0	0.01	0.01	0.01	0	0.0333333	0.00666667
ENSG00000004848	ARX	aristaless related homeobox [Source:HGNC Symbol;Acc:HGNC:18060]	1.61031	0.687343	0.0191896	0.0548864	no	up	1.25	1.52	1.59	0.96	0.89	0.9	1.45333	0.916667
ENSG00000004864	SLC25A13	solute carrier family 25 member 13 [Source:HGNC Symbol;Acc:HGNC:10983]	0.960645	-0.0579248	0.630886	0.767432	no	down	14.53	16.15	15.39	15.9	14.47	14.56	15.3567	14.9767
ENSG00000004866	ST7	suppression of tumorigenicity 7 [Source:HGNC Symbol;Acc:HGNC:11351]	0.888511	-0.170538	0.177805	0.317934	no	down	13.86	12.26	14.97	14.8	15.73	15.19	13.6967	15.24
ENSG00000004897	CDC27	cell division cycle 27 [Source:HGNC Symbol;Acc:HGNC:1728]	1.42298	0.508916	6.89084e-13	1.77726e-11	no	up	49.63	55.24	47.03	39.08	41	40.68	50.6333	40.2533
ENSG00000004939	SLC4A1	solute carrier family 4 member 1 (Diego blood group) [Source:HGNC Symbol;Acc:HGNC:11027]	2.54574	1.34809	0.489001	1	no	up	0.02	0.01	0.05	0	0.02	0.02	0.0266667	0.0133333
ENSG00000004948	CALCR	calcitonin receptor [Source:HGNC Symbol;Acc:HGNC:1440]	0.513096	-0.9627	0.813488	1	no	down	0	0	0	0	0.04	0	0	0.0133333
ENSG00000004961	HCCS	holocytochrome c synthase [Source:HGNC Symbol;Acc:HGNC:4837]	0.654502	-0.611531	5.91677e-09	8.18066e-08	no	down	18.2	17.83	19.78	31.33	35.5	34.93	18.6033	33.92
ENSG00000004975	DVL2	dishevelled segment polarity protein 2 [Source:HGNC Symbol;Acc:HGNC:3086]	0.798971	-0.323785	0.011263	0.0352095	no	down	11.65	10.67	12.28	14.37	15.17	14.2	11.5333	14.58
ENSG00000005001	PRSS22	serine protease 22 [Source:HGNC Symbol;Acc:HGNC:14368]	0.513096	-0.9627	0.813488	1	no	down	0	0	0	0	0	0.26	0	0.0866667
ENSG00000005007	UPF1	UPF1 RNA helicase and ATPase [Source:HGNC Symbol;Acc:HGNC:9962]	0.85729	-0.222145	0.0244534	0.0671432	no	down	24.12	23.47	25.45	30.71	27.43	26.81	24.3467	28.3167
ENSG00000005020	SKAP2	src kinase associated phosphoprotein 2 [Source:HGNC Symbol;Acc:HGNC:15687]	0.684381	-0.547128	3.35338e-10	5.78547e-09	no	down	36.12	34.07	30.8	48.16	48.99	46.44	33.6633	47.8633
ENSG00000005022	SLC25A5	solute carrier family 25 member 5 [Source:HGNC Symbol;Acc:HGNC:10991]	0.928964	-0.106306	0.153509	0.28482	no	down	294.15	295.31	290.07	315.41	338.14	301.07	293.177	318.207
ENSG00000005059	MCUB	mitochondrial calcium uniporter dominant negative subunit beta [Source:HGNC Symbol;Acc:HGNC:26076]	0.642554	-0.638111	0.000110065	0.000632972	no	down	5.91	6.89	6.19	9.23	13.2	9.55	6.33	10.66
ENSG00000005073	HOXA11	homeobox A11 [Source:HGNC Symbol;Acc:HGNC:5101]	1.44203	0.528102	3.67359e-06	2.97054e-05	no	up	14.63	13.85	14.45	10.4	9.51	10.12	14.31	10.01
ENSG00000005075	POLR2J	RNA polymerase II subunit J [Source:HGNC Symbol;Acc:HGNC:9197]	0.91978	-0.12064	0.354875	0.524123	no	down	85.47	77.48	72.37	70.59	101.66	84.74	78.44	85.6633
ENSG00000005100	DHX33	DEAH-box helicase 33 [Source:HGNC Symbol;Acc:HGNC:16718]	0.812544	-0.299483	0.00297538	0.0113427	no	down	7.61	7.27	7.17	8.92	9.21	9.32	7.35	9.15
ENSG00000005102	MEOX1	mesenchyme homeobox 1 [Source:HGNC Symbol;Acc:HGNC:7013]	1	0	1	1	no	no change	0	0	0	0	0	0	0	0
ENSG00000005108	THSD7A	thrombospondin type 1 domain containing 7A [Source:HGNC Symbol;Acc:HGNC:22207]	1.39579	0.481078	3.35673e-06	2.73167e-05	no	up	34.32	34.69	25.16	20.77	22.5	25.13	31.39	22.8
ENSG00000005156	LIG3	DNA ligase 3 [Source:HGNC Symbol;Acc:HGNC:6600]	0.98189	-0.0263663	0.807259	0.888541	no	down	10.41	16.76	10.64	13.92	14.57	16.26	12.6033	14.9167
ENSG00000005175	RPAP3	RNA polymerase II associated protein 3 [Source:HGNC Symbol;Acc:HGNC:26151]	0.792647	-0.33525	1.53292e-05	0.000108287	no	down	57.24	56.98	60.73	78.75	79.11	81.07	58.3167	79.6433
ENSG00000005187	ACSM3	acyl-CoA synthetase medium chain family member 3 [Source:HGNC Symbol;Acc:HGNC:10522]	1.93361	0.951297	0.243293	0.401069	no	up	0.39	0.81	0.14	0.37	1.03	0.42	0.446667	0.606667
ENSG00000005189	REXO5	RNA exonuclease 5 [Source:HGNC Symbol;Acc:HGNC:24661]	1.239	0.309176	0.000902434	0.00406757	no	up	37.26	34.77	35.84	26.67	28.9	30.44	35.9567	28.67
ENSG00000005194	CIAPIN1	cytokine induced apoptosis inhibitor 1 [Source:HGNC Symbol;Acc:HGNC:28050]	0.647183	-0.627755	9.47511e-11	1.76822e-09	no	down	37.13	37.44	36.53	47.62	57.16	55.23	37.0333	53.3367
ENSG00000005206	SPPL2B	signal peptide peptidase like 2B [Source:HGNC Symbol;Acc:HGNC:30627]	1.17391	0.231328	0.0179861	0.0520708	no	up	55.53	50.03	42.18	40.56	47.58	48.06	49.2467	45.4
ENSG00000005238	FAM214B	family with sequence similarity 214 member B [Source:HGNC Symbol;Acc:HGNC:25666]	1.41907	0.504949	0.00235081	0.00928137	no	up	7.17	6.6	6.78	5.24	4.11	4.8	6.85	4.71667
ENSG00000005243	COPZ2	COPI coat complex subunit zeta 2 [Source:HGNC Symbol;Acc:HGNC:19356]	0.921956	-0.11723	0.615423	0.75548	no	down	10.66	8.33	21.61	10.64	11.43	13.96	13.5333	12.01
ENSG00000005249	PRKAR2B	protein kinase cAMP-dependent type II regulatory subunit beta [Source:HGNC Symbol;Acc:HGNC:9392]	0.880297	-0.183938	0.0508349	0.120781	no	down	14.98	14.89	15.11	16.78	18.53	16.73	14.9933	17.3467
ENSG00000005302	MSL3	MSL complex subunit 3 [Source:HGNC Symbol;Acc:HGNC:7370]	1.17507	0.232741	0.0201836	0.0572974	no	up	18.22	19.93	17.02	15.23	16.81	16.28	18.39	16.1067
ENSG00000005339	CREBBP	CREB binding protein [Source:HGNC Symbol;Acc:HGNC:2348]	0.999633	-0.000530126	0.995783	0.997742	no	down	29.97	25.71	23.08	25.53	34.73	30.88	26.2533	30.38
ENSG00000005379	TSPOAP1	TSPO associated protein 1 [Source:HGNC Symbol;Acc:HGNC:16831]	2.75288	1.46094	6.90729e-09	9.46208e-08	no	up	18.06	18.09	8.68	3.72	5.21	4.76	14.9433	4.56333
ENSG00000005381	MPO	myeloperoxidase [Source:HGNC Symbol;Acc:HGNC:7218]	1.96607	0.975314	2.36907e-08	2.91787e-07	no	up	6.25	4.75	5.28	2.79	2.68	2.89	5.42667	2.78667
ENSG00000005421	PON1	paraoxonase 1 [Source:HGNC Symbol;Acc:HGNC:9204]	1	0	1	1	no	no change	0	0	0	0	0	0	0	0
ENSG00000005436	GCFC2	GC-rich sequence DNA-binding factor 2 [Source:HGNC Symbol;Acc:HGNC:1317]	1.14807	0.199216	0.0454633	0.110418	no	up	15.23	15.33	14.03	13.74	14.38	16.47	14.8633	14.8633
ENSG00000005448	WDR54	WD repeat domain 54 [Source:HGNC Symbol;Acc:HGNC:25770]	1.11092	0.151755	0.369566	0.539339	no	up	14.76	17.14	14.89	16.36	11.81	15.78	15.5967	14.65
ENSG00000005469	CROT	carnitine O-octanoyltransferase [Source:HGNC Symbol;Acc:HGNC:2366]	1.05765	0.0808614	0.721018	0.831445	no	up	4.59	4.12	3	3.05	3.99	3.08	3.90333	3.37333
ENSG00000005471	ABCB4	ATP binding cassette subfamily B member 4 [Source:HGNC Symbol;Acc:HGNC:45]	0.950617	-0.0730633	0.692849	0.811831	no	down	4.79	4.26	5.07	4.39	4.77	5.14	4.70667	4.76667
ENSG00000005483	KMT2E	lysine methyltransferase 2E (inactive) [Source:HGNC Symbol;Acc:HGNC:18541]	1.27813	0.354033	9.56019e-06	7.05514e-05	no	up	32.57	29.67	25.18	23.58	25.82	22.43	29.14	23.9433
ENSG00000005486	RHBDD2	rhomboid domain containing 2 [Source:HGNC Symbol;Acc:HGNC:23082]	0.708088	-0.497999	0.00291697	0.0111511	no	down	18.8	18.88	24.49	32.32	26.85	27.37	20.7233	28.8467
ENSG00000005513	SOX8	SRY-box transcription factor 8 [Source:HGNC Symbol;Acc:HGNC:11203]	1	0	1	1	no	no change	0	0	0	0	0	0	0	0
ENSG00000005700	IBTK	inhibitor of Bruton tyrosine kinase [Source:HGNC Symbol;Acc:HGNC:17853]	1.06279	0.0878619	0.250688	0.410287	no	up	31.46	28.78	30.13	28.75	28.01	28.7	30.1233	28.4867
ENSG00000005801	ZNF195	zinc finger protein 195 [Source:HGNC Symbol;Acc:HGNC:12986]	0.642557	-0.638104	1.50462e-15	5.46137e-14	no	down	30.42	31.36	30.64	51.05	49.99	51.85	30.8067	50.9633
ENSG00000005810	MYCBP2	MYC binding protein 2 [Source:HGNC Symbol;Acc:HGNC:23386]	0.897316	-0.156312	0.111334	0.222475	no	down	92.99	91.75	98.65	111.14	104.77	113.65	94.4633	109.853
ENSG00000005812	FBXL3	F-box and leucine rich repeat protein 3 [Source:HGNC Symbol;Acc:HGNC:13599]	1.2599	0.333314	4.88317e-06	3.83721e-05	no	up	46.25	46.7	43.61	36.65	37.14	35.74	45.52	36.51
ENSG00000005844	ITGAL	integrin subunit alpha L [Source:HGNC Symbol;Acc:HGNC:6148]	0.682481	-0.55114	1.32907e-06	1.16856e-05	no	down	69.91	62.08	85.22	119.16	106.24	106.38	72.4033	110.593
ENSG00000005882	PDK2	pyruvate dehydrogenase kinase 2 [Source:HGNC Symbol;Acc:HGNC:8810]	1.27034	0.345217	0.0491448	0.117502	no	up	9.4	8.17	8.77	9.57	5.62	6.07	8.78	7.08667
ENSG00000005884	ITGA3	integrin subunit alpha 3 [Source:HGNC Symbol;Acc:HGNC:6139]	1.97458	0.981545	6.07535e-05	0.000374007	no	up	2.63	1.98	3.64	0.97	0.83	5.05	2.75	2.28333
ENSG00000005889	ZFX	zinc finger protein X-linked [Source:HGNC Symbol;Acc:HGNC:12869]	0.871358	-0.198663	0.0201156	0.0571406	no	down	9.17	9.15	8.15	11.78	13.66	9.34	8.82333	11.5933
ENSG00000005893	LAMP2	lysosomal associated membrane protein 2 [Source:HGNC Symbol;Acc:HGNC:6501]	1.24906	0.320839	2.7859e-07	2.81305e-06	no	up	114.55	113.36	108.64	89.65	91.85	91.25	112.183	90.9167
ENSG00000005961	ITGA2B	integrin subunit alpha 2b [Source:HGNC Symbol;Acc:HGNC:6138]	1.81296	0.858349	0.0211393	0.0595456	no	up	0.83	1.1	1.04	0.64	0.89	0.65	0.99	0.726667
ENSG00000005981	ASB4	ankyrin repeat and SOCS box containing 4 [Source:HGNC Symbol;Acc:HGNC:16009]	1	0	1	1	no	no change	0	0	0	0	0	0	0	0
ENSG00000006007	GDE1	glycerophosphodiester phosphodiesterase 1 [Source:HGNC Symbol;Acc:HGNC:29644]	0.998025	-0.00285242	0.976189	0.987436	no	down	42.36	38.22	42.83	42.51	45.54	40.87	41.1367	42.9733
ENSG00000006015	REX1BD	required for excision 1-B domain containing [Source:HGNC Symbol;Acc:HGNC:26098]	1.1964	0.258697	0.165351	0.301163	no	up	17.78	16.01	15.46	13.33	17.44	14.8	16.4167	15.19
ENSG00000006016	CRLF1	cytokine receptor like factor 1 [Source:HGNC Symbol;Acc:HGNC:2364]	0.684357	-0.547179	0.191354	0.33609	no	down	1.52	2.1	1.92	2.67	2.93	1.86	1.84667	2.48667
ENSG00000006025	OSBPL7	oxysterol binding protein like 7 [Source:HGNC Symbol;Acc:HGNC:16387]	1.02939	0.0417827	0.756528	0.855571	no	up	7.36	8.27	6.7	8.56	7.59	7.2	7.44333	7.78333
ENSG00000006042	TMEM98	transmembrane protein 98 [Source:HGNC Symbol;Acc:HGNC:24529]	1	0	1	1	no	no change	0	0	0	0	0	0	0	0
ENSG00000006047	YBX2	Y-box binding protein 2 [Source:HGNC Symbol;Acc:HGNC:17948]	1.16069	0.214985	0.862633	1	no	up	0.01	0.01	0.26	0.22	0.13	0.03	0.0933333	0.126667
ENSG00000006059	KRT33A	keratin 33A [Source:HGNC Symbol;Acc:HGNC:6450]	0.349528	-1.51652	0.578257	1	no	down	0.06	0	0	0	0.12	0.06	0.02	0.06
ENSG00000006062	MAP3K14	mitogen-activated protein kinase kinase kinase 14 [Source:HGNC Symbol;Acc:HGNC:6853]	0.843175	-0.246095	0.260392	0.421593	no	down	1.44	1.47	1.87	1.93	2	1.57	1.59333	1.83333
ENSG00000006071	ABCC8	ATP binding cassette subfamily C member 8 [Source:HGNC Symbol;Acc:HGNC:59]	1.72664	0.78797	0.500313	1	no	up	0.06	0.05	0.07	0.02	0.03	0.12	0.06	0.0566667
ENSG00000006116	CACNG3	calcium voltage-gated channel auxiliary subunit gamma 3 [Source:HGNC Symbol;Acc:HGNC:1407]	0.513096	-0.9627	0.813488	1	no	down	0	0	0	0.03	0	0	0	0.01
ENSG00000006118	TMEM132A	transmembrane protein 132A [Source:HGNC Symbol;Acc:HGNC:31092]	1.01263	0.0181141	0.976477	0.987514	no	up	0.29	0.46	0.29	2.07	0.43	0.47	0.346667	0.99
ENSG00000006125	AP2B1	adaptor related protein complex 2 subunit beta 1 [Source:HGNC Symbol;Acc:HGNC:563]	0.86985	-0.201161	0.00824753	0.0270995	no	down	48.48	58.77	48.18	62.64	60.95	56.99	51.81	60.1933
ENSG00000006128	TAC1	tachykinin precursor 1 [Source:HGNC Symbol;Acc:HGNC:11517]	1	0	1	1	no	no change	0	0	0	0	0	0	0	0
ENSG00000006194	ZNF263	zinc finger protein 263 [Source:HGNC Symbol;Acc:HGNC:13056]	1.07721	0.107298	0.370616	0.540429	no	up	13.98	14.66	17.11	16.11	15.01	14.04	15.25	15.0533
ENSG00000006210	CX3CL1	C-X3-C motif chemokine ligand 1 [Source:HGNC Symbol;Acc:HGNC:10647]	1.79819	0.846546	0.781098	1	no	up	0.01	0.02	0	0	0.01	0	0.01	0.00333333
ENSG00000006282	SPATA20	spermatogenesis associated 20 [Source:HGNC Symbol;Acc:HGNC:26125]	1.62762	0.702768	2.12194e-07	2.19995e-06	no	up	20.59	16.48	21.94	10.97	11.81	14.97	19.67	12.5833
ENSG00000006283	CACNA1G	calcium voltage-gated channel subunit alpha1 G [Source:HGNC Symbol;Acc:HGNC:1394]	0.325199	-1.62061	0.0196009	0.0559371	no	down	0.03	0.23	0.05	0.2	0.13	0.26	0.103333	0.196667
ENSG00000152463	OLAH	oleoyl-ACP hydrolase [Source:HGNC Symbol;Acc:HGNC:25625]	0.0176867	-5.82119	2.9508e-18	1.48557e-16	yes	down	0.28	0.08	0.09	7.02	3.8	5.8	0.15	5.54
ENSG00000006377	DLX6	distal-less homeobox 6 [Source:HGNC Symbol;Acc:HGNC:2919]	2.41488	1.27195	0.00380975	0.0139956	no	up	0.87	1.44	1.34	0.43	0.36	0.58	1.21667	0.456667
ENSG00000006432	MAP3K9	mitogen-activated protein kinase kinase kinase 9 [Source:HGNC Symbol;Acc:HGNC:6861]	1.02786	0.0396428	0.924549	0.958606	no	up	0.27	0.17	0.17	0.19	0.13	0.18	0.203333	0.166667
ENSG00000006451	RALA	RAS like proto-oncogene A [Source:HGNC Symbol;Acc:HGNC:9839]	0.8158	-0.293712	0.00156425	0.00654874	no	down	25.95	27.68	27.86	35.63	33.25	31.95	27.1633	33.61
ENSG00000006453	BAIAP2L1	BAR/IMD domain containing adaptor protein 2 like 1 [Source:HGNC Symbol;Acc:HGNC:21649]	0.376141	-1.41065	7.48283e-19	3.99278e-17	no	down	2.11	3.08	4.47	8.12	8.1	7.06	3.22	7.76
ENSG00000006459	KDM7A	lysine demethylase 7A [Source:HGNC Symbol;Acc:HGNC:22224]	1.44161	0.527677	7.27737e-07	6.74804e-06	no	up	9.22	8.25	8.01	6.3	5.28	6.15	8.49333	5.91
ENSG00000006468	ETV1	ETS variant transcription factor 1 [Source:HGNC Symbol;Acc:HGNC:3490]	2.14495	1.10094	0.00032453	0.00164733	no	up	1.36	1.17	0.94	0.56	0.74	1.32	1.15667	0.873333
ENSG00000006530	AGK	acylglycerol kinase [Source:HGNC Symbol;Acc:HGNC:21869]	0.772827	-0.371782	0.00801435	0.0264635	no	down	7.4	11.43	10.88	16.04	12.26	14.28	9.90333	14.1933
ENSG00000006534	ALDH3B1	aldehyde dehydrogenase 3 family member B1 [Source:HGNC Symbol;Acc:HGNC:410]	1.02997	0.0425997	0.66702	0.794203	no	up	22.53	21.04	23.13	22.17	21.21	19.95	22.2333	21.11
ENSG00000006555	TTC22	tetratricopeptide repeat domain 22 [Source:HGNC Symbol;Acc:HGNC:26067]	0.513096	-0.9627	0.813488	1	no	down	0	0	0	0.02	0	0	0	0.00666667
ENSG00000006576	PHTF2	putative homeodomain transcription factor 2 [Source:HGNC Symbol;Acc:HGNC:13411]	0.802563	-0.317314	0.00286299	0.0109919	no	down	12.23	11.5	8.49	13.31	16.93	12.76	10.74	14.3333
ENSG00000006606	CCL26	C-C motif chemokine ligand 26 [Source:HGNC Symbol;Acc:HGNC:10625]	0.520615	-0.941712	0.670195	1	no	down	0.34	0	0.15	0.42	0.33	0	0.163333	0.25
ENSG00000006607	FARP2	FERM, ARH/RhoGEF and pleckstrin domain protein 2 [Source:HGNC Symbol;Acc:HGNC:16460]	1.0068	0.00977347	0.9211	0.9563	no	up	13.91	14.85	13.27	13.22	13.62	15.19	14.01	14.01
ENSG00000006611	USH1C	USH1 protein network component harmonin [Source:HGNC Symbol;Acc:HGNC:12597]	2.29411	1.19794	0.000126406	0.000718598	no	up	2.34	3.02	2.08	5.01	0.88	0.83	2.48	2.24
ENSG00000006625	GGCT	gamma-glutamylcyclotransferase [Source:HGNC Symbol;Acc:HGNC:21705]	0.920162	-0.12004	0.178828	0.319346	no	down	127.89	122.29	132.63	131.58	147.47	142.91	127.603	140.653
ENSG00000006634	DBF4	DBF4 zinc finger [Source:HGNC Symbol;Acc:HGNC:17364]	1.29526	0.37324	3.7136e-05	0.000241459	no	up	27.07	32.34	28.8	21.9	22	22.42	29.4033	22.1067
ENSG00000006638	TBXA2R	thromboxane A2 receptor [Source:HGNC Symbol;Acc:HGNC:11608]	1.49022	0.575529	0.107635	0.216681	no	up	0.96	1.13	1.62	0.86	1.19	0.67	1.23667	0.906667
ENSG00000006652	IFRD1	interferon related developmental regulator 1 [Source:HGNC Symbol;Acc:HGNC:5456]	0.994928	-0.00733615	0.931734	0.963273	no	down	44.07	46.08	45.84	49.05	46.91	48.94	45.33	48.3
ENSG00000006659	LGALS14	galectin 14 [Source:HGNC Symbol;Acc:HGNC:30054]	1	0	1	1	no	no change	0	0	0	0	0	0	0	0
ENSG00000006695	COX10	cytochrome c oxidase assembly factor heme A:farnesyltransferase COX10 [Source:HGNC Symbol;Acc:HGNC:2260]	0.759612	-0.396665	0.00905124	0.0293613	no	down	6.05	5.69	5.91	8.37	7.99	6.34	5.88333	7.56667
ENSG00000006704	GTF2IRD1	GTF2I repeat domain containing 1 [Source:HGNC Symbol;Acc:HGNC:4661]	0.693475	-0.528084	0.00500935	0.017694	no	down	8.58	5.7	12.57	15.59	13.53	13.41	8.95	14.1767
ENSG00000006712	PAF1	PAF1 homolog, Paf1/RNA polymerase II complex component [Source:HGNC Symbol;Acc:HGNC:25459]	0.604214	-0.726869	1.69303e-09	2.5723e-08	no	down	22.54	23.37	24.43	42.11	34.1	38.22	23.4467	38.1433
ENSG00000006715	VPS41	VPS41 subunit of HOPS complex [Source:HGNC Symbol;Acc:HGNC:12713]	0.936664	-0.0943964	0.394147	0.563085	no	down	20.39	26.74	14.92	16.55	21.36	21.2	20.6833	19.7033
ENSG00000006740	ARHGAP44	Rho GTPase activating protein 44 [Source:HGNC Symbol;Acc:HGNC:29096]	1.395	0.480262	0.0580662	0.133927	no	up	1.14	1.3	1.18	0.79	0.87	1.37	1.20667	1.01
ENSG00000006744	ELAC2	elaC ribonuclease Z 2 [Source:HGNC Symbol;Acc:HGNC:14198]	0.89135	-0.165936	0.177188	0.317307	no	down	13.1	15.18	13.37	15.29	16.73	15.34	13.8833	15.7867
ENSG00000006747	SCIN	scinderin [Source:HGNC Symbol;Acc:HGNC:21695]	0.837612	-0.255645	0.0708715	0.156783	no	down	4.16	5.71	5.81	6.25	6.78	6.39	5.22667	6.47333
ENSG00000006756	ARSD	arylsulfatase D [Source:HGNC Symbol;Acc:HGNC:717]	1.27491	0.350392	0.0105702	0.0333773	no	up	13.25	15.02	14.17	12.52	10.26	11.93	14.1467	11.57
ENSG00000006757	PNPLA4	patatin like phospholipase domain containing 4 [Source:HGNC Symbol;Acc:HGNC:24887]	1.38136	0.466092	0.00604986	0.0207867	no	up	13.83	13	11.77	7.34	8.25	9.93	12.8667	8.50667
ENSG00000006788	MYH13	myosin heavy chain 13 [Source:HGNC Symbol;Acc:HGNC:7571]	1.94646	0.960853	0.813839	1	no	up	0.01	0	0	0	0	0	0.00333333	0
ENSG00000006831	ADIPOR2	adiponectin receptor 2 [Source:HGNC Symbol;Acc:HGNC:24041]	0.941576	-0.0868502	0.37113	0.540913	no	down	36.69	34.66	39	43.02	38.39	39.44	36.7833	40.2833
ENSG00000006837	CDKL3	cyclin dependent kinase like 3 [Source:HGNC Symbol;Acc:HGNC:15483]	1.57226	0.652836	0.0550792	0.128417	no	up	3.71	4.02	2.39	2.87	2.54	3	3.37333	2.80333
ENSG00000007001	UPP2	uridine phosphorylase 2 [Source:HGNC Symbol;Acc:HGNC:23061]	1	0	1	1	no	no change	0	0	0	0	0	0	0	0
ENSG00000007038	PRSS21	serine protease 21 [Source:HGNC Symbol;Acc:HGNC:9485]	1	0	1	1	no	no change	0	0	0	0	0	0	0	0
ENSG00000007047	MARK4	microtubule affinity regulating kinase 4 [Source:HGNC Symbol;Acc:HGNC:13538]	0.926376	-0.11033	0.430872	0.59796	no	down	16.96	13.66	23.68	24.42	16.47	20.75	18.1	20.5467
ENSG00000007062	PROM1	prominin 1 [Source:HGNC Symbol;Acc:HGNC:9454]	0.284337	-1.81433	0.653513	1	no	down	0	0	0	0.05	0	0	0	0.0166667
ENSG00000007080	CCDC124	coiled-coil domain containing 124 [Source:HGNC Symbol;Acc:HGNC:25171]	0.719378	-0.475179	0.000408648	0.00201631	no	down	43.42	36.88	50.49	63.16	63.43	57.94	43.5967	61.51
ENSG00000007129	CEACAM21	CEA cell adhesion molecule 21 [Source:HGNC Symbol;Acc:HGNC:28834]	0.744948	-0.424788	0.15626	0.288917	no	down	2.43	2.06	2.33	4.5	2.62	3.19	2.27333	3.43667
ENSG00000007168	PAFAH1B1	platelet activating factor acetylhydrolase 1b regulatory subunit 1 [Source:HGNC Symbol;Acc:HGNC:8574]	1.06892	0.0961539	0.189594	0.333756	no	up	45.86	49.92	47.38	44.65	47.06	50.65	47.72	47.4533
ENSG00000007171	NOS2	nitric oxide synthase 2 [Source:HGNC Symbol;Acc:HGNC:7873]	1.17525	0.23297	0.714513	0.826189	no	up	0.19	0.17	0.2	0.19	0.24	0.12	0.186667	0.183333
ENSG00000007174	DNAH9	dynein axonemal heavy chain 9 [Source:HGNC Symbol;Acc:HGNC:2953]	0.513096	-0.9627	0.813488	1	no	down	0	0	0	0.02	0	0	0	0.00666667
ENSG00000007202	KIAA0100	KIAA0100 [Source:HGNC Symbol;Acc:HGNC:28960]	0.95631	-0.0644499	0.325803	0.495474	no	down	60.64	52.6	48.3	52.66	59.49	58.99	53.8467	57.0467
ENSG00000007216	SLC13A2	solute carrier family 13 member 2 [Source:HGNC Symbol;Acc:HGNC:10917]	1	0	1	1	no	no change	0	0	0	0	0	0	0	0
ENSG00000007237	GAS7	growth arrest specific 7 [Source:HGNC Symbol;Acc:HGNC:4169]	0.572105	-0.805648	1.50845e-19	8.53446e-18	no	down	12.88	11.27	11.02	20.41	22.22	18.98	11.7233	20.5367
ENSG00000007255	TRAPPC6A	trafficking protein particle complex subunit 6A [Source:HGNC Symbol;Acc:HGNC:23069]	0.86246	-0.21347	0.0775493	0.168198	no	down	61.05	55.92	55.84	58.66	68.46	70.27	57.6033	65.7967
ENSG00000007264	MATK	megakaryocyte-associated tyrosine kinase [Source:HGNC Symbol;Acc:HGNC:6906]	1.12365	0.168195	0.459711	0.624655	no	up	4.14	3.19	4.34	4	3.54	3.34	3.89	3.62667
ENSG00000007306	CEACAM7	CEA cell adhesion molecule 7 [Source:HGNC Symbol;Acc:HGNC:1819]	1	0	1	1	no	no change	0	0	0	0	0	0	0	0
ENSG00000007312	CD79B	CD79b molecule [Source:HGNC Symbol;Acc:HGNC:1699]	1.83491	0.875706	0.00986926	0.0315894	no	up	4.41	6.12	4.72	3.33	2.72	3.46	5.08333	3.17
ENSG00000007314	SCN4A	sodium voltage-gated channel alpha subunit 4 [Source:HGNC Symbol;Acc:HGNC:10591]	2.41484	1.27193	4.53045e-06	3.58533e-05	no	up	1.73	2.55	2.39	0.88	1.55	0.76	2.22333	1.06333
ENSG00000007341	ST7L	suppression of tumorigenicity 7 like [Source:HGNC Symbol;Acc:HGNC:18441]	0.845935	-0.241381	0.0250047	0.0683384	no	down	25.84	28.02	27.11	29.63	36.4	32.91	26.99	32.98
ENSG00000007350	TKTL1	transketolase like 1 [Source:HGNC Symbol;Acc:HGNC:11835]	1.51197	0.59643	1.37316e-08	1.77465e-07	no	up	173.68	162.58	171.08	100.55	130.62	119.47	169.113	116.88
ENSG00000007372	PAX6	paired box 6 [Source:HGNC Symbol;Acc:HGNC:8620]	1.52425	0.608101	0.157433	0.290444	no	up	1.16	0.77	1.32	0.53	0.34	0.83	1.08333	0.566667
ENSG00000007376	RPUSD1	RNA pseudouridine synthase domain containing 1 [Source:HGNC Symbol;Acc:HGNC:14173]	1.09228	0.127339	0.500821	0.660082	no	up	9.74	9.06	11.88	8.35	13.01	9.38	10.2267	10.2467
ENSG00000007384	RHBDF1	rhomboid 5 homolog 1 [Source:HGNC Symbol;Acc:HGNC:20561]	1.05288	0.0743369	0.718291	0.829266	no	up	5.53	4.96	4.98	4.83	6.31	4.12	5.15667	5.08667
ENSG00000007392	LUC7L	LUC7 like [Source:HGNC Symbol;Acc:HGNC:6723]	0.891668	-0.165421	0.0822581	0.17597	no	down	38.89	38.91	34.36	42.26	43.74	38.17	37.3867	41.39
ENSG00000007402	CACNA2D2	calcium voltage-gated channel auxiliary subunit alpha2delta 2 [Source:HGNC Symbol;Acc:HGNC:1400]	0.664653	-0.589327	0.418894	0.587975	no	down	0.07	0.11	0.09	0.18	0.08	0.18	0.09	0.146667
ENSG00000007516	BAIAP3	BAI1 associated protein 3 [Source:HGNC Symbol;Acc:HGNC:948]	0.934601	-0.0975774	0.857664	0.9208	no	down	0.26	0.19	0.66	0.85	0.42	0.56	0.37	0.61
ENSG00000007520	TSR3	TSR3 ribosome maturation factor [Source:HGNC Symbol;Acc:HGNC:14175]	0.910369	-0.135476	0.429903	0.597034	no	down	14.84	15.71	17.94	20.16	16.35	18.24	16.1633	18.25
ENSG00000007541	PIGQ	phosphatidylinositol glycan anchor biosynthesis class Q [Source:HGNC Symbol;Acc:HGNC:14135]	0.708119	-0.497935	0.00142326	0.00603791	no	down	9.04	8.67	11.68	15.17	14.19	15.36	9.79667	14.9067
ENSG00000007545	CRAMP1	cramped chromatin regulator homolog 1 [Source:HGNC Symbol;Acc:HGNC:14122]	1.17779	0.236085	0.0180278	0.052162	no	up	15.41	18.83	13.25	12.09	10.69	10.39	15.83	11.0567
ENSG00000007866	TEAD3	TEA domain transcription factor 3 [Source:HGNC Symbol;Acc:HGNC:11716]	1.96709	0.976065	0.00406251	0.0148001	no	up	1.4	1.09	1.91	0.79	0.61	0.93	1.46667	0.776667
ENSG00000007908	SELE	selectin E [Source:HGNC Symbol;Acc:HGNC:10718]	1	0	1	1	no	no change	0	0	0	0	0	0	0	0
ENSG00000007923	DNAJC11	DnaJ heat shock protein family (Hsp40) member C11 [Source:HGNC Symbol;Acc:HGNC:25570]	0.719712	-0.474509	8.42046e-10	1.34955e-08	no	down	34.72	35.2	31.94	43.37	54.65	44.9	33.9533	47.64
ENSG00000007933	FMO3	flavin containing dimethylaniline monoxygenase 3 [Source:HGNC Symbol;Acc:HGNC:3771]	0.513096	-0.9627	0.813488	1	no	down	0	0	0	0.1	0	0	0	0.0333333
ENSG00000007944	MYLIP	myosin regulatory light chain interacting protein [Source:HGNC Symbol;Acc:HGNC:21155]	1.07985	0.110834	0.260269	0.421453	no	up	15.63	15.89	15.42	14.49	14.42	15.2	15.6467	14.7033
ENSG00000007952	NOX1	NADPH oxidase 1 [Source:HGNC Symbol;Acc:HGNC:7889]	0.670393	-0.576922	0.804863	1	no	down	0.05	0	0	0.04	0.17	0.03	0.0166667	0.08
ENSG00000007968	E2F2	E2F transcription factor 2 [Source:HGNC Symbol;Acc:HGNC:3114]	0.339529	-1.55839	6.30775e-24	4.97419e-22	no	down	3.98	3.66	6.3	14.48	12.76	12.85	4.64667	13.3633
ENSG00000008018	PSMB1	proteasome 20S subunit beta 1 [Source:HGNC Symbol;Acc:HGNC:9537]	0.772703	-0.372014	2.38323e-06	1.99034e-05	no	down	270.63	278.73	271.27	337.6	379.52	367.43	273.543	361.517
ENSG00000008056	SYN1	synapsin I [Source:HGNC Symbol;Acc:HGNC:11494]	0.235037	-2.08904	0.254288	1	no	down	0	0	0.04	0.11	0.14	0.13	0.0133333	0.126667
ENSG00000008083	JARID2	jumonji and AT-rich interaction domain containing 2 [Source:HGNC Symbol;Acc:HGNC:6196]	1.1921	0.253504	0.00331443	0.0124358	no	up	17.05	16.83	16.87	15.07	14.15	14.34	16.9167	14.52
ENSG00000008086	CDKL5	cyclin dependent kinase like 5 [Source:HGNC Symbol;Acc:HGNC:11411]	1.12546	0.170517	0.513395	0.671983	no	up	1.14	0.87	0.69	0.77	1.11	0.93	0.9	0.936667
ENSG00000008118	CAMK1G	calcium/calmodulin dependent protein kinase IG [Source:HGNC Symbol;Acc:HGNC:14585]	1	0	1	1	no	no change	0	0	0	0	0	0	0	0
ENSG00000008128	CDK11A	cyclin dependent kinase 11A [Source:HGNC Symbol;Acc:HGNC:1730]	0.768477	-0.379926	2.19653e-05	0.00015039	no	down	47.66	44.5	38.71	52.38	56.16	56.14	43.6233	54.8933
ENSG00000008130	NADK	NAD kinase [Source:HGNC Symbol;Acc:HGNC:29831]	0.873733	-0.194736	0.0542446	0.127069	no	down	37.9	36.4	35.35	40.98	48.59	42.98	36.55	44.1833
ENSG00000008196	TFAP2B	transcription factor AP-2 beta [Source:HGNC Symbol;Acc:HGNC:11743]	0.271448	-1.88125	0.626294	1	no	down	0	0	0	0	0.01	0.01	0	0.00666667
ENSG00000008197	TFAP2D	transcription factor AP-2 delta [Source:HGNC Symbol;Acc:HGNC:15581]	1	0	1	1	no	no change	0	0	0	0	0	0	0	0
ENSG00000008226	DLEC1	DLEC1 cilia and flagella associated protein [Source:HGNC Symbol;Acc:HGNC:2899]	1.47886	0.564488	0.380304	0.550126	no	up	0.19	0.14	0.22	0.17	0.14	0.13	0.183333	0.146667
ENSG00000008256	CYTH3	cytohesin 3 [Source:HGNC Symbol;Acc:HGNC:9504]	1.07969	0.110614	0.295639	0.462894	no	up	11.46	10.67	10.91	10.51	9.61	11.35	11.0133	10.49
ENSG00000008277	ADAM22	ADAM metallopeptidase domain 22 [Source:HGNC Symbol;Acc:HGNC:201]	0.989236	-0.0156129	0.885822	0.935866	no	down	4.47	4.3	3.56	3.27	5.57	4.44	4.11	4.42667
ENSG00000008282	SYPL1	synaptophysin like 1 [Source:HGNC Symbol;Acc:HGNC:11507]	1.55744	0.639173	1.33081e-12	3.28501e-11	no	up	104.1	101.63	107.94	72.7	63.7	67.77	104.557	68.0567
ENSG00000008283	CYB561	cytochrome b561 [Source:HGNC Symbol;Acc:HGNC:2571]	0.791823	-0.336751	0.14895	0.278223	no	down	2.96	3.09	3.01	4.34	2.97	2.69	3.02	3.33333
ENSG00000008294	SPAG9	sperm associated antigen 9 [Source:HGNC Symbol;Acc:HGNC:14524]	0.962617	-0.0549665	0.46759	0.631795	no	down	62.68	62.24	48.95	59.55	66.23	67.13	57.9567	64.3033
ENSG00000008300	CELSR3	cadherin EGF LAG seven-pass G-type receptor 3 [Source:HGNC Symbol;Acc:HGNC:3230]	0.60852	-0.716622	0.000327923	0.00165983	no	down	1.01	0.97	0.91	2.42	1.35	1.42	0.963333	1.73
ENSG00000008311	AASS	aminoadipate-semialdehyde synthase [Source:HGNC Symbol;Acc:HGNC:17366]	1.39183	0.476987	0.000373986	0.00186126	no	up	8.47	8.17	6.36	6.05	5.25	5.02	7.66667	5.44
ENSG00000008323	PLEKHG6	pleckstrin homology and RhoGEF domain containing G6 [Source:HGNC Symbol;Acc:HGNC:25562]	0.14113	-2.8249	0.346981	1	no	down	0	0	0	0.1	0	0.06	0	0.0533333
ENSG00000008324	SS18L2	SS18 like 2 [Source:HGNC Symbol;Acc:HGNC:15593]	0.704864	-0.504584	0.000288578	0.00148944	no	down	24.86	27.51	21.71	31.22	38.37	36.36	24.6933	35.3167
ENSG00000008382	MPND	MPN domain containing [Source:HGNC Symbol;Acc:HGNC:25934]	1.37845	0.463042	0.0098933	0.031638	no	up	10.29	9.31	10.54	9.47	7.45	6.54	10.0467	7.82
ENSG00000008394	MGST1	microsomal glutathione S-transferase 1 [Source:HGNC Symbol;Acc:HGNC:7061]	0.758273	-0.39921	2.23752e-05	0.000152962	no	down	123.63	125.02	149.55	177.21	179.98	166.25	132.733	174.48
ENSG00000008405	CRY1	cryptochrome circadian regulator 1 [Source:HGNC Symbol;Acc:HGNC:2384]	1.05036	0.0708889	0.668835	0.795248	no	up	5.61	6.02	7.87	6.22	6.48	4.75	6.5	5.81667
ENSG00000008438	PGLYRP1	peptidoglycan recognition protein 1 [Source:HGNC Symbol;Acc:HGNC:8904]	1	0	1	1	no	no change	0	0	0	0	0	0	0	0
ENSG00000008441	NFIX	nuclear factor I X [Source:HGNC Symbol;Acc:HGNC:7788]	1.50166	0.586555	7.77418e-06	5.87331e-05	no	up	13.45	12.68	14.73	9.95	8.97	8.93	13.62	9.28333
ENSG00000008513	ST3GAL1	ST3 beta-galactoside alpha-2,3-sialyltransferase 1 [Source:HGNC Symbol;Acc:HGNC:10862]	1.06431	0.0899203	0.317534	0.486354	no	up	19.77	20.07	15.32	18.28	18.12	15.52	18.3867	17.3067
ENSG00000008516	MMP25	matrix metallopeptidase 25 [Source:HGNC Symbol;Acc:HGNC:14246]	1.62126	0.697114	0.0286219	0.0761683	no	up	1.36	1.1	1.67	1.19	1.35	1.35	1.37667	1.29667
ENSG00000008517	IL32	interleukin 32 [Source:HGNC Symbol;Acc:HGNC:16830]	0.6148	-0.70181	0.269003	0.431636	no	down	1.22	0.33	1.51	2.21	1.77	1.63	1.02	1.87
ENSG00000008710	PKD1	polycystin 1, transient receptor potential channel interacting [Source:HGNC Symbol;Acc:HGNC:9008]	1.20859	0.273321	0.00596757	0.0205475	no	up	71.12	63.12	58.38	60.94	58.84	64.94	64.2067	61.5733
ENSG00000008735	MAPK8IP2	mitogen-activated protein kinase 8 interacting protein 2 [Source:HGNC Symbol;Acc:HGNC:6883]	1.63105	0.705804	0.102197	0.208537	no	up	0.27	0.33	0.3	0.18	0.2	0.18	0.3	0.186667
ENSG00000008838	MED24	mediator complex subunit 24 [Source:HGNC Symbol;Acc:HGNC:22963]	0.768255	-0.380344	1.36507e-05	9.73134e-05	no	down	40.62	44.6	40.47	50.25	54.09	57.36	41.8967	53.9
ENSG00000008853	RHOBTB2	Rho related BTB domain containing 2 [Source:HGNC Symbol;Acc:HGNC:18756]	1.01226	0.017587	0.879225	0.932545	no	up	12.14	11.89	15.88	12.93	12.24	12.42	13.3033	12.53
ENSG00000008869	HEATR5B	HEAT repeat containing 5B [Source:HGNC Symbol;Acc:HGNC:29273]	1.31829	0.398666	5.92317e-06	4.57774e-05	no	up	14.64	13.85	11.85	10.9	11.14	12.84	13.4467	11.6267
ENSG00000008952	SEC62	SEC62 homolog, preprotein translocation factor [Source:HGNC Symbol;Acc:HGNC:11846]	0.829977	-0.268856	0.000116928	0.000668558	no	down	59.9	58.82	54.13	67.25	73.07	72.67	57.6167	70.9967
ENSG00000008988	RPS20	ribosomal protein S20 [Source:HGNC Symbol;Acc:HGNC:10405]	1.03678	0.0521151	0.472553	0.635994	no	up	6267.56	6299.32	6065.42	5467.21	5908.58	6181.4	6210.77	5852.4
ENSG00000009307	CSDE1	cold shock domain containing E1 [Source:HGNC Symbol;Acc:HGNC:29905]	1.17489	0.232527	0.00493318	0.017479	no	up	478.64	482.57	512.84	446.23	411.83	420.67	491.35	426.243
ENSG00000009335	UBE3C	ubiquitin protein ligase E3C [Source:HGNC Symbol;Acc:HGNC:16803]	0.81739	-0.290903	0.000106134	0.000612733	no	down	30.61	28.87	25.04	34.07	37.71	39.36	28.1733	37.0467
ENSG00000009413	REV3L	REV3 like, DNA directed polymerase zeta catalytic subunit [Source:HGNC Symbol;Acc:HGNC:9968]	0.723604	-0.466728	2.21304e-09	3.29773e-08	no	down	28.18	26.07	28.06	40.2	39.6	39.24	27.4367	39.68
ENSG00000009694	TENM1	teneurin transmembrane protein 1 [Source:HGNC Symbol;Acc:HGNC:8117]	3.62358	1.85741	3.4324e-05	0.00022465	yes	up	0.32	0.23	0.13	0.07	0.07	0.05	0.226667	0.0633333
ENSG00000009709	PAX7	paired box 7 [Source:HGNC Symbol;Acc:HGNC:8621]	1	0	1	1	no	no change	0	0	0	0	0	0	0	0
ENSG00000009724	MASP2	MBL associated serine protease 2 [Source:HGNC Symbol;Acc:HGNC:6902]	1.38399	0.468832	0.0183201	0.0528395	no	up	12.57	11.58	8.35	6.97	7.23	7.95	10.8333	7.38333
ENSG00000009765	IYD	iodotyrosine deiodinase [Source:HGNC Symbol;Acc:HGNC:21071]	0.49692	-1.00892	0.509553	1	no	down	0.07	0.03	0	0.12	0.05	0.05	0.0333333	0.0733333
ENSG00000009780	FAM76A	family with sequence similarity 76 member A [Source:HGNC Symbol;Acc:HGNC:28530]	0.685853	-0.54403	0.00388758	0.0142561	no	down	2.34	2.5	3.02	4.07	4.32	3.62	2.62	4.00333
ENSG00000009790	TRAF3IP3	TRAF3 interacting protein 3 [Source:HGNC Symbol;Acc:HGNC:30766]	1.42787	0.513863	2.29827e-07	2.36488e-06	no	up	48.62	44.11	45.96	31.43	34.46	31.79	46.23	32.56
ENSG00000009830	POMT2	protein O-mannosyltransferase 2 [Source:HGNC Symbol;Acc:HGNC:19743]	0.716847	-0.480262	0.00130622	0.00561358	no	down	5.84	4.13	3.74	3.82	5.44	5.8	4.57	5.02
ENSG00000009844	VTA1	vesicle trafficking 1 [Source:HGNC Symbol;Acc:HGNC:20954]	0.653231	-0.614336	2.33053e-15	8.17613e-14	no	down	56.9	61.79	58.69	89.29	93.64	86.3	59.1267	89.7433
ENSG00000009950	MLXIPL	MLX interacting protein like [Source:HGNC Symbol;Acc:HGNC:12744]	2.77024	1.47001	3.52512e-12	8.25555e-11	no	up	9.86	6.55	8.66	2.49	2.61	2.59	8.35667	2.56333
ENSG00000009954	BAZ1B	bromodomain adjacent to zinc finger domain 1B [Source:HGNC Symbol;Acc:HGNC:961]	0.7361	-0.442025	8.26367e-10	1.328e-08	no	down	41.25	40.39	41.16	57.27	58.22	56.53	40.9333	57.34
ENSG00000010017	RANBP9	RAN binding protein 9 [Source:HGNC Symbol;Acc:HGNC:13727]	1.45568	0.541691	9.32627e-06	6.90539e-05	no	up	41.3	44.64	51.99	36.84	30.47	30.28	45.9767	32.53
ENSG00000229400	CNIH3-AS1	CNIH3 antisense RNA 1 [Source:HGNC Symbol;Acc:HGNC:41163]	0.0216132	-5.53194	5.04665e-05	0.000317927	yes	down	0	0.1	0	2.41	1.45	1.34	0.0333333	1.73333
ENSG00000010072	SPRTN	SprT-like N-terminal domain [Source:HGNC Symbol;Acc:HGNC:25356]	0.630023	-0.666524	5.08935e-13	1.33779e-11	no	down	16.97	17.52	15.78	25.12	28.59	27.59	16.7567	27.1
ENSG00000010165	METTL13	methyltransferase 13, eEF1A lysine and N-terminal methyltransferase [Source:HGNC Symbol;Acc:HGNC:24248]	0.689717	-0.535924	2.17707e-07	2.25188e-06	no	down	13.35	13.26	13.65	20.07	19.58	18.94	13.42	19.53
ENSG00000010219	DYRK4	dual specificity tyrosine phosphorylation regulated kinase 4 [Source:HGNC Symbol;Acc:HGNC:3095]	1.22497	0.292743	0.363397	0.533349	no	up	4.2	6.2	7.16	3.56	6.12	4.32	5.85333	4.66667
ENSG00000010244	ZNF207	zinc finger protein 207 [Source:HGNC Symbol;Acc:HGNC:12998]	1.04494	0.0634242	0.573062	0.722694	no	up	189.44	190.32	139.69	163.48	192.77	184.64	173.15	180.297
ENSG00000010256	UQCRC1	ubiquinol-cytochrome c reductase core protein 1 [Source:HGNC Symbol;Acc:HGNC:12585]	0.713167	-0.487689	7.72324e-06	5.83731e-05	no	down	86.78	95.22	109.35	151.89	126.09	133.3	97.1167	137.093
ENSG00000010270	STARD3NL	STARD3 N-terminal like [Source:HGNC Symbol;Acc:HGNC:19169]	1.08063	0.111875	0.296783	0.46393	no	up	39.16	38.37	44.65	38.72	39.47	37.91	40.7267	38.7
ENSG00000010278	CD9	CD9 molecule [Source:HGNC Symbol;Acc:HGNC:1709]	0.996382	-0.00522948	0.997241	1	no	down	0.13	0.14	0.18	0	0.18	0.34	0.15	0.173333
ENSG00000010282	HHATL	hedgehog acyltransferase like [Source:HGNC Symbol;Acc:HGNC:13242]	0.513096	-0.9627	0.813488	1	no	down	0	0	0	0	0.15	0	0	0.05
ENSG00000010292	NCAPD2	non-SMC condensin I complex subunit D2 [Source:HGNC Symbol;Acc:HGNC:24305]	0.924707	-0.112932	0.184062	0.326143	no	down	32.94	37.63	33.04	38.36	41.67	38.71	34.5367	39.58
ENSG00000010295	IFFO1	intermediate filament family orphan 1 [Source:HGNC Symbol;Acc:HGNC:24970]	1.11084	0.151649	0.194435	0.340295	no	up	10.46	10.57	10.31	9.71	10.3	9.64	10.4467	9.88333
ENSG00000010310	GIPR	gastric inhibitory polypeptide receptor [Source:HGNC Symbol;Acc:HGNC:4271]	1.65926	0.73054	0.00013629	0.000767442	no	up	7.17	7.97	5.05	2.8	3.28	3.17	6.73	3.08333
ENSG00000010318	PHF7	PHD finger protein 7 [Source:HGNC Symbol;Acc:HGNC:18458]	1.92899	0.947842	2.9347e-11	5.91654e-10	no	up	24.1	27.19	23.22	12.23	13.42	13.85	24.8367	13.1667
ENSG00000010319	SEMA3G	semaphorin 3G [Source:HGNC Symbol;Acc:HGNC:30400]	1.38743	0.472411	0.0117855	0.0366437	no	up	1.96	2.19	2.17	1.49	1.68	1.64	2.10667	1.60333
ENSG00000010322	NISCH	nischarin [Source:HGNC Symbol;Acc:HGNC:18006]	1.00883	0.0126762	0.872727	0.92901	no	up	59.84	49.16	46.16	46.15	47.95	47.29	51.72	47.13
ENSG00000010327	STAB1	stabilin 1 [Source:HGNC Symbol;Acc:HGNC:18628]	0.960401	-0.0582913	0.955105	1	no	down	0.03	0.05	0.59	0.13	0.15	0.24	0.223333	0.173333
ENSG00000010361	FUZ	fuzzy planar cell polarity protein [Source:HGNC Symbol;Acc:HGNC:26219]	0.805652	-0.311771	0.552881	0.704874	no	down	1.14	0.93	0.48	1.04	0.78	1.71	0.85	1.17667
ENSG00000010379	SLC6A13	solute carrier family 6 member 13 [Source:HGNC Symbol;Acc:HGNC:11046]	0.312858	-1.67642	0.338044	1	no	down	0.07	0.13	0	0	0.34	0.39	0.0666667	0.243333
ENSG00000010404	IDS	iduronate 2-sulfatase [Source:HGNC Symbol;Acc:HGNC:5389]	0.957576	-0.0625415	0.499222	0.658754	no	down	14.5	14.11	12.5	14.99	14.46	14.69	13.7033	14.7133
ENSG00000010438	PRSS3	serine protease 3 [Source:HGNC Symbol;Acc:HGNC:9486]	0.999363	-0.000918795	0.999814	1	no	down	0.12	0	0	0.17	0	0	0.04	0.0566667
ENSG00000010539	ZNF200	zinc finger protein 200 [Source:HGNC Symbol;Acc:HGNC:12993]	0.768356	-0.380152	0.000589965	0.00279994	no	down	14.24	15.25	14.92	20.27	18.45	20.62	14.8033	19.78
ENSG00000010610	CD4	CD4 molecule [Source:HGNC Symbol;Acc:HGNC:1678]	1.20168	0.265053	0.0241536	0.0665532	no	up	58.84	56.05	70.2	55.6	46.66	48.29	61.6967	50.1833
ENSG00000010626	LRRC23	leucine rich repeat containing 23 [Source:HGNC Symbol;Acc:HGNC:19138]	1.12893	0.174956	0.574011	0.723484	no	up	4.19	3.31	2.76	2.79	2.99	2.28	3.42	2.68667
ENSG00000010671	BTK	Bruton tyrosine kinase [Source:HGNC Symbol;Acc:HGNC:1133]	1.15905	0.21294	0.00936926	0.0302006	no	up	60.75	67.37	54.2	51.91	55.17	55.31	60.7733	54.13
ENSG00000010704	HFE	homeostatic iron regulator [Source:HGNC Symbol;Acc:HGNC:4886]	0.94537	-0.0810483	0.825598	0.901029	no	down	1.33	0.82	1.17	1.32	0.52	0.97	1.10667	0.936667
ENSG00000010803	SCMH1	Scm polycomb group protein homolog 1 [Source:HGNC Symbol;Acc:HGNC:19003]	1.19889	0.2617	0.00238919	0.00940584	no	up	148.04	136.67	149.35	122.22	118.86	123.25	144.687	121.443
ENSG00000010810	FYN	FYN proto-oncogene, Src family tyrosine kinase [Source:HGNC Symbol;Acc:HGNC:4037]	1.16053	0.214781	0.119085	0.234419	no	up	183.8	166.41	202.67	190.59	147.52	184.06	184.293	174.057
ENSG00000010818	HIVEP2	HIVEP zinc finger 2 [Source:HGNC Symbol;Acc:HGNC:4921]	0.812506	-0.299549	0.0555255	0.129255	no	down	4.17	4.29	3.32	5.71	4.2	5.15	3.92667	5.02
ENSG00000010932	FMO1	flavin containing dimethylaniline monoxygenase 1 [Source:HGNC Symbol;Acc:HGNC:3769]	1	0	1	1	no	no change	0	0	0	0	0	0	0	0
ENSG00000011007	ELOA	elongin A [Source:HGNC Symbol;Acc:HGNC:11620]	0.773286	-0.370925	0.000226535	0.00120265	no	down	11.49	12.13	12.65	16.81	15.64	15.37	12.09	15.94
ENSG00000011009	LYPLA2	lysophospholipase 2 [Source:HGNC Symbol;Acc:HGNC:6738]	0.786662	-0.346183	0.00218278	0.0087223	no	down	31.48	31.01	35.67	42.64	45.2	39.56	32.72	42.4667
ENSG00000011021	CLCN6	chloride voltage-gated channel 6 [Source:HGNC Symbol;Acc:HGNC:2024]	1.73804	0.797462	1.02304e-14	3.36397e-13	no	up	15.36	14.41	12.55	9.05	9.03	9.67	14.1067	9.25
ENSG00000011028	MRC2	mannose receptor C type 2 [Source:HGNC Symbol;Acc:HGNC:16875]	1.37026	0.454454	0.00020461	0.00110035	no	up	73.81	72.32	81.45	65.51	47.75	51.19	75.86	54.8167
ENSG00000011052	NME1-NME2	NME1-NME2 readthrough [Source:HGNC Symbol;Acc:HGNC:33531]	1.06222	0.0870796	0.699769	0.816513	no	up	8.77	11.23	8.71	7.21	10.54	9.34	9.57	9.03
ENSG00000011083	SLC6A7	solute carrier family 6 member 7 [Source:HGNC Symbol;Acc:HGNC:11054]	7.23679	2.85535	0.337944	1	no	up	0	0.03	0.04	0	0	0	0.0233333	0
ENSG00000011105	TSPAN9	tetraspanin 9 [Source:HGNC Symbol;Acc:HGNC:21640]	0.873561	-0.19502	0.771696	0.866473	no	down	0.13	0.1	0.34	0.15	0.11	0.17	0.19	0.143333
ENSG00000011114	BTBD7	BTB domain containing 7 [Source:HGNC Symbol;Acc:HGNC:18269]	1.37203	0.456309	3.63726e-08	4.3072e-07	no	up	21.07	19.59	18.03	14.18	14.96	13.94	19.5633	14.36
ENSG00000011132	APBA3	amyloid beta precursor protein binding family A member 3 [Source:HGNC Symbol;Acc:HGNC:580]	1.11898	0.162182	0.357963	0.527566	no	up	9.29	8.28	8.23	5.32	8.12	6.79	8.6	6.74333
ENSG00000011143	MKS1	MKS transition zone complex subunit 1 [Source:HGNC Symbol;Acc:HGNC:7121]	0.98267	-0.0252211	0.836292	0.907587	no	down	12.06	11.37	12.51	11.09	12.76	12.98	11.98	12.2767
ENSG00000011198	ABHD5	abhydrolase domain containing 5, lysophosphatidic acid acyltransferase [Source:HGNC Symbol;Acc:HGNC:21396]	0.712064	-0.489921	0.000712975	0.00330558	no	down	3.89	4.25	3.72	5.74	6.18	5.86	3.95333	5.92667
ENSG00000011201	ANOS1	anosmin 1 [Source:HGNC Symbol;Acc:HGNC:6211]	0.576586	-0.794392	3.39428e-13	9.11037e-12	no	down	7.2	7.37	5.94	12.49	11.84	12.45	6.83667	12.26
ENSG00000011243	AKAP8L	A-kinase anchoring protein 8 like [Source:HGNC Symbol;Acc:HGNC:29857]	0.871843	-0.19786	0.0185546	0.0533872	no	down	56.09	53.27	53.17	73.09	64.11	67.59	54.1767	68.2633
ENSG00000011258	MBTD1	mbt domain containing 1 [Source:HGNC Symbol;Acc:HGNC:19866]	1.48816	0.573532	2.88377e-09	4.20921e-08	no	up	23.6	21.83	25.07	16.77	15.34	16.3	23.5	16.1367
ENSG00000011260	UTP18	UTP18 small subunit processome component [Source:HGNC Symbol;Acc:HGNC:24274]	0.980022	-0.0291138	0.761988	0.859612	no	down	44.7	48.35	44.13	43.14	50	49.52	45.7267	47.5533
ENSG00000011275	RNF216	ring finger protein 216 [Source:HGNC Symbol;Acc:HGNC:21698]	1.06903	0.0962966	0.245346	0.403521	no	up	20.09	19.61	17.98	18.83	18.92	17.32	19.2267	18.3567
ENSG00000011295	TTC19	tetratricopeptide repeat domain 19 [Source:HGNC Symbol;Acc:HGNC:26006]	0.936826	-0.0941472	0.366029	0.535713	no	down	14.86	13.92	13.5	16.11	15.16	14.31	14.0933	15.1933
ENSG00000011304	PTBP1	polypyrimidine tract binding protein 1 [Source:HGNC Symbol;Acc:HGNC:9583]	0.873409	-0.195271	0.051271	0.121461	no	down	143.25	145.11	160.78	191.34	165.23	164.21	149.713	173.593
ENSG00000146592	CREB5	cAMP responsive element binding protein 5 [Source:HGNC Symbol;Acc:HGNC:16844]	0.0236339	-5.403	2.12131e-18	1.08951e-16	yes	down	0.01	0.11	0.01	3.07	2.89	3.67	0.0433333	3.21
ENSG00000011347	SYT7	synaptotagmin 7 [Source:HGNC Symbol;Acc:HGNC:11514]	0.833386	-0.262942	0.739506	1	no	down	0.09	0.08	0.17	0.17	0.05	0.11	0.113333	0.11
ENSG00000011376	LARS2	leucyl-tRNA synthetase 2, mitochondrial [Source:HGNC Symbol;Acc:HGNC:17095]	0.621028	-0.68727	5.13315e-11	9.98346e-10	no	down	9.96	8.4	8.1	12.11	15.67	14.09	8.82	13.9567
ENSG00000011405	PIK3C2A	phosphatidylinositol-4-phosphate 3-kinase catalytic subunit type 2 alpha [Source:HGNC Symbol;Acc:HGNC:8971]	0.751557	-0.412046	4.56413e-05	0.000291548	no	down	9.98	16.23	7.97	12.17	19.41	13.11	11.3933	14.8967
ENSG00000011422	PLAUR	plasminogen activator, urokinase receptor [Source:HGNC Symbol;Acc:HGNC:9053]	0.636145	-0.652573	3.03279e-07	3.03483e-06	no	down	24.83	24.7	25.12	42.65	35.37	38.08	24.8833	38.7
ENSG00000011426	ANLN	anillin, actin binding protein [Source:HGNC Symbol;Acc:HGNC:14082]	0.78467	-0.349841	0.000255929	0.00134073	no	down	30.24	33.65	28.6	37.93	46.25	42.81	30.83	42.33
ENSG00000011451	WIZ	WIZ zinc finger [Source:HGNC Symbol;Acc:HGNC:30917]	1.16375	0.218775	0.120653	0.23684	no	up	11.64	9.81	12.97	11.19	9.59	9.68	11.4733	10.1533
ENSG00000011454	RABGAP1	RAB GTPase activating protein 1 [Source:HGNC Symbol;Acc:HGNC:17155]	0.957318	-0.0629291	0.562995	0.713787	no	down	8.1	8.54	8.56	8.75	10.97	7.37	8.4	9.03
ENSG00000011465	DCN	decorin [Source:HGNC Symbol;Acc:HGNC:2705]	0.91701	-0.124991	0.964452	1	no	down	0	0.09	0	0	0.04	0.05	0.03	0.03
ENSG00000011478	QPCTL	glutaminyl-peptide cyclotransferase like [Source:HGNC Symbol;Acc:HGNC:25952]	1.24625	0.31759	0.0998314	0.204929	no	up	4.99	5.46	7.76	4.8	4.35	4.85	6.07	4.66667
ENSG00000011485	PPP5C	protein phosphatase 5 catalytic subunit [Source:HGNC Symbol;Acc:HGNC:9322]	0.876584	-0.190037	0.0728743	0.160164	no	down	56.84	53.88	62.02	63.44	69.11	59.5	57.58	64.0167
ENSG00000011523	CEP68	centrosomal protein 68 [Source:HGNC Symbol;Acc:HGNC:29076]	1.51244	0.59688	2.10489e-06	1.77452e-05	no	up	6.89	7.01	6	4.54	4.82	4.65	6.63333	4.67
ENSG00000011566	MAP4K3	mitogen-activated protein kinase kinase kinase kinase 3 [Source:HGNC Symbol;Acc:HGNC:6865]	1.0178	0.0254581	0.829225	0.903273	no	up	8.84	10.08	8.36	9.28	10.1	10.41	9.09333	9.93
ENSG00000011590	ZBTB32	zinc finger and BTB domain containing 32 [Source:HGNC Symbol;Acc:HGNC:16763]	1.51158	0.596057	0.5994	1	no	up	0.37	0.11	0.21	0.04	0.13	0.13	0.23	0.1
ENSG00000011600	TYROBP	transmembrane immune signaling adaptor TYROBP [Source:HGNC Symbol;Acc:HGNC:12449]	0.953542	-0.0686317	0.585926	0.732387	no	down	95.06	81.97	92.99	92.29	98.48	93.21	90.0067	94.66
ENSG00000011638	LDAF1	lipid droplet assembly factor 1 [Source:HGNC Symbol;Acc:HGNC:30136]	1.44366	0.529731	0.00544214	0.0189841	no	up	6.29	8.88	7.77	5.8	5.02	5.59	7.64667	5.47
ENSG00000011677	GABRA3	gamma-aminobutyric acid type A receptor subunit alpha3 [Source:HGNC Symbol;Acc:HGNC:4077]	1.57551	0.65582	0.0313154	0.0819534	no	up	1.06	1.17	1.63	0.9	0.94	0.66	1.28667	0.833333
ENSG00000012048	BRCA1	BRCA1 DNA repair associated [Source:HGNC Symbol;Acc:HGNC:1100]	0.570647	-0.80933	1.36201e-25	1.25122e-23	no	down	42.26	40.6	41.49	65.31	76.75	76.64	41.45	72.9
ENSG00000012061	ERCC1	ERCC excision repair 1, endonuclease non-catalytic subunit [Source:HGNC Symbol;Acc:HGNC:3433]	1.11964	0.16304	0.109502	0.219781	no	up	48.04	54.53	60.57	56.72	50.92	50.71	54.38	52.7833
ENSG00000277632	CCL3	C-C motif chemokine ligand 3 [Source:HGNC Symbol;Acc:HGNC:10627]	0.0306521	-5.02787	5.07549e-17	2.17965e-15	yes	down	0	0.64	0.14	9.21	9.52	8.83	0.26	9.18667
ENSG00000012171	SEMA3B	semaphorin 3B [Source:HGNC Symbol;Acc:HGNC:10724]	0.952348	-0.0704386	0.790341	0.877586	no	down	2.33	1.67	2.43	2.41	2.37	2.25	2.14333	2.34333
ENSG00000012174	MBTPS2	membrane bound transcription factor peptidase, site 2 [Source:HGNC Symbol;Acc:HGNC:15455]	1.08704	0.120401	0.201036	0.348663	no	up	11.47	11.21	10.44	10.25	10.32	10.38	11.04	10.3167
ENSG00000012211	PRICKLE3	prickle planar cell polarity protein 3 [Source:HGNC Symbol;Acc:HGNC:6645]	1.2606	0.334113	0.0419445	0.103451	no	up	6.03	6.09	6.97	4.97	5.62	4.37	6.36333	4.98667
ENSG00000012223	LTF	lactotransferrin [Source:HGNC Symbol;Acc:HGNC:6720]	1	0	1	1	no	no change	0	0	0	0	0	0	0	0
ENSG00000012232	EXTL3	exostosin like glycosyltransferase 3 [Source:HGNC Symbol;Acc:HGNC:3518]	1.08303	0.115073	0.23974	0.396496	no	up	12.52	16.21	16.31	16.08	11.45	12.72	15.0133	13.4167
ENSG00000012504	NR1H4	nuclear receptor subfamily 1 group H member 4 [Source:HGNC Symbol;Acc:HGNC:7967]	1	0	1	1	no	no change	0	0	0	0	0	0	0	0
ENSG00000012660	ELOVL5	ELOVL fatty acid elongase 5 [Source:HGNC Symbol;Acc:HGNC:21308]	0.911195	-0.134169	0.0561069	0.130201	no	down	109.35	119.52	111.06	114.8	126.78	121.67	113.31	121.083
ENSG00000012779	ALOX5	arachidonate 5-lipoxygenase [Source:HGNC Symbol;Acc:HGNC:435]	1.08178	0.113403	0.336508	0.50661	no	up	13.33	16.13	12.74	11.43	13.71	13.62	14.0667	12.92
ENSG00000012817	KDM5D	lysine demethylase 5D [Source:HGNC Symbol;Acc:HGNC:11115]	1.68172	0.749936	3.76978e-13	1.00576e-11	no	up	48.83	49.22	36.1	23.93	24.73	27.82	44.7167	25.4933
ENSG00000012822	CALCOCO1	calcium binding and coiled-coil domain 1 [Source:HGNC Symbol;Acc:HGNC:29306]	1.71507	0.778271	2.02814e-09	3.04512e-08	no	up	29.41	23.86	20.06	15.5	14.91	15.6	24.4433	15.3367
ENSG00000012963	UBR7	ubiquitin protein ligase E3 component n-recognin 7 [Source:HGNC Symbol;Acc:HGNC:20344]	0.620673	-0.688094	2.98657e-18	1.49934e-16	no	down	32.94	32.84	33.17	51.64	58.16	54.09	32.9833	54.63
ENSG00000012983	MAP4K5	mitogen-activated protein kinase kinase kinase kinase 5 [Source:HGNC Symbol;Acc:HGNC:6867]	1.04631	0.0653089	0.51862	0.676627	no	up	24.21	19.43	19.97	19.98	19.91	21.19	21.2033	20.36
ENSG00000013016	EHD3	EH domain containing 3 [Source:HGNC Symbol;Acc:HGNC:3244]	0.175125	-2.51355	0.504625	1	no	down	0	0	0	0	0.04	0	0	0.0133333
ENSG00000013275	PSMC4	proteasome 26S subunit, ATPase 4 [Source:HGNC Symbol;Acc:HGNC:9551]	0.598979	-0.739423	1.38208e-14	4.45414e-13	no	down	35.15	36.34	38.53	64.93	60.43	62.9	36.6733	62.7533
ENSG00000013288	MAN2B2	mannosidase alpha class 2B member 2 [Source:HGNC Symbol;Acc:HGNC:29623]	0.87972	-0.184883	0.0405534	0.100703	no	down	16.99	16.67	17.22	21.11	18.44	19.76	16.96	19.77
ENSG00000013293	SLC7A14	solute carrier family 7 member 14 [Source:HGNC Symbol;Acc:HGNC:29326]	0.151168	-2.72578	0.177103	1	no	down	0	0	0.01	0.01	0.35	0.01	0.00333333	0.123333
ENSG00000013297	CLDN11	claudin 11 [Source:HGNC Symbol;Acc:HGNC:8514]	1.01342	0.0192393	0.984893	1	no	up	0.07	0.16	0.23	0.13	0.08	0.21	0.153333	0.14
ENSG00000013306	SLC25A39	solute carrier family 25 member 39 [Source:HGNC Symbol;Acc:HGNC:24279]	0.856459	-0.223544	0.063885	0.144395	no	down	41.81	38.41	49.18	54.67	53.51	50.89	43.1333	53.0233
ENSG00000013364	MVP	major vault protein [Source:HGNC Symbol;Acc:HGNC:7531]	0.892268	-0.16445	0.233344	0.388623	no	down	22.42	22.7	22.61	28.29	25.04	21.86	22.5767	25.0633
ENSG00000013374	NUB1	negative regulator of ubiquitin like proteins 1 [Source:HGNC Symbol;Acc:HGNC:17623]	0.758009	-0.399714	9.08125e-08	1.00588e-06	no	down	51.34	52.12	47.63	64.81	69.98	65.16	50.3633	66.65
ENSG00000013375	PGM3	phosphoglucomutase 3 [Source:HGNC Symbol;Acc:HGNC:8907]	1.1215	0.165425	0.0819374	0.175452	no	up	15.06	15.8	13.37	12.31	15.63	13.51	14.7433	13.8167
ENSG00000013392	RWDD2A	RWD domain containing 2A [Source:HGNC Symbol;Acc:HGNC:21385]	1.1175	0.160279	0.430473	0.597601	no	up	2.33	2.67	2.14	1.75	2.42	2.34	2.38	2.17
ENSG00000013441	CLK1	CDC like kinase 1 [Source:HGNC Symbol;Acc:HGNC:2068]	1.03827	0.0541865	0.548514	0.70161	no	up	71.25	84.39	67.36	82.78	81.04	80.82	74.3333	81.5467
ENSG00000013503	POLR3B	RNA polymerase III subunit B [Source:HGNC Symbol;Acc:HGNC:30348]	1.12647	0.171807	0.261968	0.423319	no	up	3.31	3.18	3.12	2.87	2.83	2.98	3.20333	2.89333
ENSG00000013523	ANGEL1	angel homolog 1 [Source:HGNC Symbol;Acc:HGNC:19961]	0.975378	-0.0359665	0.744525	0.848234	no	down	9.51	9.03	8.31	9.35	9.25	9.56	8.95	9.38667
ENSG00000013561	RNF14	ring finger protein 14 [Source:HGNC Symbol;Acc:HGNC:10058]	1.1566	0.20989	0.0174814	0.0508742	no	up	30.63	36.78	37.3	29.68	30.18	29.22	34.9033	29.6933
ENSG00000013563	DNASE1L1	deoxyribonuclease 1 like 1 [Source:HGNC Symbol;Acc:HGNC:2957]	1.42379	0.509732	0.000119319	0.000681353	no	up	18.6	11.02	12.11	9.37	9.21	9.17	13.91	9.25
ENSG00000013573	DDX11	DEAD/H-box helicase 11 [Source:HGNC Symbol;Acc:HGNC:2736]	0.515781	-0.955168	5.07726e-27	5.29164e-25	no	down	55.06	49.8	42.07	81.57	103.48	89.21	48.9767	91.42
ENSG00000013583	HEBP1	heme binding protein 1 [Source:HGNC Symbol;Acc:HGNC:17176]	1.12851	0.174416	0.285758	0.451319	no	up	17.67	17.72	21.76	16.43	16.33	18.12	19.05	16.96
ENSG00000013588	GPRC5A	G protein-coupled receptor class C group 5 member A [Source:HGNC Symbol;Acc:HGNC:9836]	0.213588	-2.2271	0.0844253	1	no	down	0	0.02	0.02	0.1	0.02	0.16	0.0133333	0.0933333
ENSG00000165949	IFI27	interferon alpha inducible protein 27 [Source:HGNC Symbol;Acc:HGNC:5397]	0.034102	-4.874	6.89599e-97	2.04834e-93	yes	down	11.03	10.08	8.36	197.97	405.03	306.65	9.82333	303.217
ENSG00000013725	CD6	CD6 molecule [Source:HGNC Symbol;Acc:HGNC:1691]	0.214108	-2.22359	0.309018	1	no	down	0.02	0	0	0.04	0.04	0.29	0.00666667	0.123333
ENSG00000013810	TACC3	transforming acidic coiled-coil containing protein 3 [Source:HGNC Symbol;Acc:HGNC:11524]	0.792326	-0.335834	0.000295316	0.00152025	no	down	54.01	56.66	62.48	72.11	77.3	76.27	57.7167	75.2267
ENSG00000014123	UFL1	UFM1 specific ligase 1 [Source:HGNC Symbol;Acc:HGNC:23039]	1.09344	0.128874	0.0990246	0.203601	no	up	28.11	28.12	26.6	24.92	27.18	25.04	27.61	25.7133
ENSG00000014138	POLA2	DNA polymerase alpha 2, accessory subunit [Source:HGNC Symbol;Acc:HGNC:30073]	0.434821	-1.20151	1.38244e-27	1.5303e-25	no	down	17.19	19.37	16.77	40.57	40.41	37.1	17.7767	39.36
ENSG00000014164	ZC3H3	zinc finger CCCH-type containing 3 [Source:HGNC Symbol;Acc:HGNC:28972]	0.677026	-0.562718	0.000156974	0.00087071	no	down	9.34	8.8	9.91	17.48	12.13	13.18	9.35	14.2633
ENSG00000014216	CAPN1	calpain 1 [Source:HGNC Symbol;Acc:HGNC:1476]	1.03492	0.0495185	0.673315	0.798551	no	up	50.48	48.72	56.35	55.61	45.5	47.15	51.85	49.42
ENSG00000014257	ACP3	acid phosphatase 3 [Source:HGNC Symbol;Acc:HGNC:125]	1.5904	0.669393	0.000636015	0.00299236	no	up	5.08	5.87	4.74	3.32	3.48	3.28	5.23	3.36
ENSG00000014641	MDH1	malate dehydrogenase 1 [Source:HGNC Symbol;Acc:HGNC:6970]	0.712298	-0.489448	8.70649e-08	9.66773e-07	no	down	250.1	280.81	225.54	323.69	361.23	375.84	252.15	353.587
ENSG00000014824	SLC30A9	solute carrier family 30 member 9 [Source:HGNC Symbol;Acc:HGNC:1329]	1.03851	0.0545087	0.446953	0.613163	no	up	57.7	59.43	56.99	56.88	55.41	55.18	58.04	55.8233
ENSG00000014914	MTMR11	myotubularin related protein 11 [Source:HGNC Symbol;Acc:HGNC:24307]	0.72051	-0.47291	7.38887e-05	0.00044443	no	down	34.37	31.98	37.07	51.65	45.94	42.76	34.4733	46.7833
ENSG00000014919	COX15	cytochrome c oxidase assembly homolog COX15 [Source:HGNC Symbol;Acc:HGNC:2263]	0.953338	-0.0689399	0.454343	0.619676	no	down	22.62	22.94	22.13	20.46	22.19	20.86	22.5633	21.17
ENSG00000015133	CCDC88C	coiled-coil domain containing 88C [Source:HGNC Symbol;Acc:HGNC:19967]	0.967874	-0.0471091	0.687445	0.808529	no	down	9.46	8.86	9.05	10.39	8.55	8.23	9.12333	9.05667
ENSG00000015153	YAF2	YY1 associated factor 2 [Source:HGNC Symbol;Acc:HGNC:17363]	1.00587	0.00843857	0.941128	0.967723	no	up	18.53	16.42	16.1	18.44	18.67	19.76	17.0167	18.9567
ENSG00000015171	ZMYND11	zinc finger MYND-type containing 11 [Source:HGNC Symbol;Acc:HGNC:16966]	1.89604	0.922989	8.09222e-24	6.32542e-22	no	up	24.9	24.42	25.02	13.16	15.25	13.38	24.78	13.93
ENSG00000015285	WAS	WASP actin nucleation promoting factor [Source:HGNC Symbol;Acc:HGNC:12731]	1.0608	0.0851478	0.516244	0.674572	no	up	68.87	66.91	84.34	79.71	63.31	68.04	73.3733	70.3533
ENSG00000015413	DPEP1	dipeptidase 1 [Source:HGNC Symbol;Acc:HGNC:3002]	1.92642	0.945926	0.210831	0.361257	no	up	0.41	1.06	0.75	0.45	0.69	0.24	0.74	0.46
ENSG00000015475	BID	BH3 interacting domain death agonist [Source:HGNC Symbol;Acc:HGNC:1050]	1.08677	0.120049	0.210027	0.360225	no	up	42.08	41.65	45.99	34.46	45.67	36.28	43.24	38.8033
ENSG00000015479	MATR3	matrin 3 [Source:HGNC Symbol;Acc:HGNC:6912]	1.19065	0.251754	9.62398e-05	0.000561987	no	up	219.74	213.18	208.16	183.92	181.15	186.5	213.693	183.857
ENSG00000015520	NPC1L1	NPC1 like intracellular cholesterol transporter 1 [Source:HGNC Symbol;Acc:HGNC:7898]	2.56056	1.35646	0.307189	1	no	up	0.07	0.03	0.05	0	0.05	0.01	0.05	0.02
ENSG00000015532	XYLT2	xylosyltransferase 2 [Source:HGNC Symbol;Acc:HGNC:15517]	1.18603	0.246135	0.105966	0.21407	no	up	6.77	8.25	9.07	6.81	6.94	6.56	8.03	6.77
ENSG00000015568	RGPD5	RANBP2 like and GRIP domain containing 5 [Source:HGNC Symbol;Acc:HGNC:32418]	1.24771	0.319281	0.502067	0.661529	no	up	13.01	8.39	3.91	5.23	3.93	4.33	8.43667	4.49667
ENSG00000015592	STMN4	stathmin 4 [Source:HGNC Symbol;Acc:HGNC:16078]	0.186896	-2.41969	0.531312	1	no	down	0	0	0	0	0	0.11	0	0.0366667
ENSG00000015676	NUDCD3	NudC domain containing 3 [Source:HGNC Symbol;Acc:HGNC:22208]	0.940476	-0.0885375	0.307944	0.476364	no	down	19.08	19.1	19.58	26.78	19.99	20.3	19.2533	22.3567
ENSG00000016082	ISL1	ISL LIM homeobox 1 [Source:HGNC Symbol;Acc:HGNC:6132]	0.513096	-0.9627	0.813488	1	no	down	0	0	0	0.03	0	0	0	0.01
ENSG00000016391	CHDH	choline dehydrogenase [Source:HGNC Symbol;Acc:HGNC:24288]	0.606392	-0.721677	0.26838	0.430829	no	down	0.16	0.18	0.15	0.05	0.17	0.15	0.163333	0.123333
ENSG00000016402	IL20RA	interleukin 20 receptor subunit alpha [Source:HGNC Symbol;Acc:HGNC:6003]	1.16601	0.221584	0.870061	1	no	up	0.04	0.03	0.06	0.02	0.06	0.04	0.0433333	0.04
ENSG00000016490	CLCA1	chloride channel accessory 1 [Source:HGNC Symbol;Acc:HGNC:2015]	0.513096	-0.9627	0.813488	1	no	down	0	0	0	0.02	0	0	0	0.00666667
ENSG00000016602	CLCA4	chloride channel accessory 4 [Source:HGNC Symbol;Acc:HGNC:2018]	0.179921	-2.47456	0.453621	1	no	down	0	0	0	0.02	0.04	0	0	0.02
ENSG00000016864	GLT8D1	glycosyltransferase 8 domain containing 1 [Source:HGNC Symbol;Acc:HGNC:24870]	1.0125	0.0179225	0.856726	0.920647	no	up	44.06	40.42	40.8	36.9	46.22	36.12	41.76	39.7467
ENSG00000017260	ATP2C1	ATPase secretory pathway Ca2+ transporting 1 [Source:HGNC Symbol;Acc:HGNC:13211]	0.876725	-0.189804	0.0219632	0.0615647	no	down	52.48	47	49.4	57.2	55.59	59.41	49.6267	57.4
ENSG00000017427	IGF1	insulin like growth factor 1 [Source:HGNC Symbol;Acc:HGNC:5464]	1	0	1	1	no	no change	0	0	0	0	0	0	0	0
ENSG00000017483	SLC38A5	solute carrier family 38 member 5 [Source:HGNC Symbol;Acc:HGNC:18070]	0.816766	-0.292005	0.0230613	0.0641011	no	down	26.22	22.2	23.52	27.39	26.76	31.06	23.98	28.4033
ENSG00000017797	RALBP1	ralA binding protein 1 [Source:HGNC Symbol;Acc:HGNC:9841]	1.14871	0.200011	0.0126351	0.0388044	no	up	38.81	41.36	40.15	37.05	34.75	33.7	40.1067	35.1667
ENSG00000018189	RUFY3	RUN and FYVE domain containing 3 [Source:HGNC Symbol;Acc:HGNC:30285]	0.738097	-0.438117	0.000404616	0.00199808	no	down	9.28	8.16	8.59	11.36	13.11	12.83	8.67667	12.4333
ENSG00000018236	CNTN1	contactin 1 [Source:HGNC Symbol;Acc:HGNC:2171]	2.11761	1.08244	4.0063e-07	3.9102e-06	no	up	2.05	1.86	1.4	0.85	0.82	0.85	1.77	0.84
ENSG00000018280	SLC11A1	solute carrier family 11 member 1 [Source:HGNC Symbol;Acc:HGNC:10907]	1.22624	0.294246	0.339719	0.51015	no	up	0.93	2.29	1.22	2.2	1.5	1.51	1.48	1.73667
ENSG00000018408	WWTR1	WW domain containing transcription regulator 1 [Source:HGNC Symbol;Acc:HGNC:24042]	1.40137	0.486843	0.0456021	0.110649	no	up	1.47	1.28	1.68	1.25	0.86	1.22	1.47667	1.11
ENSG00000018510	AGPS	alkylglycerone phosphate synthase [Source:HGNC Symbol;Acc:HGNC:327]	0.879385	-0.185433	0.0119361	0.0370732	no	down	43.41	44.06	43.92	46.21	50.51	47.52	43.7967	48.08
ENSG00000018607	ZNF285CP	zinc finger protein 285C, pseudogene [Source:HGNC Symbol;Acc:HGNC:33228]	1	0	1	1	no	no change	0	0	0	0	0	0	0	0
ENSG00000018610	STEEP1	STING1 ER exit protein 1 [Source:HGNC Symbol;Acc:HGNC:26239]	0.698155	-0.51838	2.14302e-05	0.000147178	no	down	13.83	13.48	15.99	19.27	19.54	20.11	14.4333	19.64
ENSG00000018625	ATP1A2	ATPase Na+/K+ transporting subunit alpha 2 [Source:HGNC Symbol;Acc:HGNC:800]	2.03617	1.02586	0.00265678	0.0102971	no	up	0.64	0.83	1.52	0.36	0.28	0.38	0.996667	0.34
ENSG00000018699	TTC27	tetratricopeptide repeat domain 27 [Source:HGNC Symbol;Acc:HGNC:25986]	1.38133	0.466061	0.000642724	0.00301755	no	up	11.12	9.12	10.76	8.25	8.99	6.66	10.3333	7.96667
ENSG00000018869	ZNF582	zinc finger protein 582 [Source:HGNC Symbol;Acc:HGNC:26421]	1.11085	0.151664	0.713305	0.825274	no	up	0.78	1.11	0.88	0.77	1.89	1.03	0.923333	1.23
ENSG00000019102	VSIG2	V-set and immunoglobulin domain containing 2 [Source:HGNC Symbol;Acc:HGNC:17149]	0.480346	-1.05785	0.0695356	0.154387	no	down	0.59	0.46	0.53	1.09	1.22	0.99	0.526667	1.1
ENSG00000019144	PHLDB1	pleckstrin homology like domain family B member 1 [Source:HGNC Symbol;Acc:HGNC:23697]	1.18371	0.243317	0.0486827	0.116663	no	up	8.05	8.15	7.34	8.11	7.52	5.57	7.84667	7.06667
ENSG00000019169	MARCO	macrophage receptor with collagenous structure [Source:HGNC Symbol;Acc:HGNC:6895]	0.637831	-0.648754	0.0269151	0.072536	no	down	1.67	1.76	1.9	2.26	2.78	2.54	1.77667	2.52667
ENSG00000019186	CYP24A1	cytochrome P450 family 24 subfamily A member 1 [Source:HGNC Symbol;Acc:HGNC:2602]	1	0	1	1	no	no change	0	0	0	0	0	0	0	0
ENSG00000019485	PRDM11	PR/SET domain 11 [Source:HGNC Symbol;Acc:HGNC:13996]	0.895922	-0.158555	0.521525	0.678835	no	down	0.84	0.55	0.68	1.18	1.15	1.22	0.69	1.18333
ENSG00000019505	SYT13	synaptotagmin 13 [Source:HGNC Symbol;Acc:HGNC:14962]	1	0	1	1	no	no change	0	0	0	0	0	0	0	0
ENSG00000019549	SNAI2	snail family transcriptional repressor 2 [Source:HGNC Symbol;Acc:HGNC:11094]	0.741516	-0.431451	0.438635	0.60534	no	down	0.36	0.27	0.5	0.66	0.45	0.44	0.376667	0.516667
ENSG00000019582	CD74	CD74 molecule [Source:HGNC Symbol;Acc:HGNC:1697]	0.807113	-0.309158	0.0139359	0.0420842	no	down	420.45	420.24	515.77	662.87	530.53	544.12	452.153	579.173
ENSG00000019991	HGF	hepatocyte growth factor [Source:HGNC Symbol;Acc:HGNC:4893]	1.82229	0.865752	5.25052e-06	4.10997e-05	no	up	4.79	3.08	2.85	1.38	1.58	2.08	3.57333	1.68
ENSG00000019995	ZRANB1	zinc finger RANBP2-type containing 1 [Source:HGNC Symbol;Acc:HGNC:18224]	0.877301	-0.188856	0.121599	0.23833	no	down	9.25	11.07	12.05	13.27	11.73	11.9	10.79	12.3
ENSG00000020129	NCDN	neurochondrin [Source:HGNC Symbol;Acc:HGNC:17597]	0.713569	-0.486876	0.00139647	0.00594409	no	down	8.84	6.32	9.42	11	11.63	10.31	8.19333	10.98
ENSG00000020181	ADGRA2	adhesion G protein-coupled receptor A2 [Source:HGNC Symbol;Acc:HGNC:17849]	1.31297	0.392833	0.00193257	0.00785815	no	up	39.27	38.94	44.97	37.41	27.49	30.89	41.06	31.93
ENSG00000020219	CCT8L1P	chaperonin containing TCP1 subunit 8 like 1, pseudogene [Source:HGNC Symbol;Acc:HGNC:32153]	0.552762	-0.85527	0.802947	1	no	down	0.04	0	0	0.08	0	0	0.0133333	0.0266667
ENSG00000020256	ZFP64	ZFP64 zinc finger protein [Source:HGNC Symbol;Acc:HGNC:15940]	1.24401	0.314997	0.0439244	0.107368	no	up	8.84	8.71	10.34	8.61	7.03	7.12	9.29667	7.58667
ENSG00000020426	MNAT1	MNAT1 component of CDK activating kinase [Source:HGNC Symbol;Acc:HGNC:7181]	0.789469	-0.341046	0.0174788	0.0508742	no	down	38.77	38.67	27.78	40.57	48.36	47.43	35.0733	45.4533
ENSG00000020577	SAMD4A	sterile alpha motif domain containing 4A [Source:HGNC Symbol;Acc:HGNC:23023]	0.56848	-0.814818	0.00123295	0.00533923	no	down	0.99	0.45	0.69	1.13	1.23	0.98	0.71	1.11333
ENSG00000020633	RUNX3	RUNX family transcription factor 3 [Source:HGNC Symbol;Acc:HGNC:10473]	1.00376	0.00541863	0.971615	0.98499	no	up	13.87	14.6	16.86	17.36	12.77	13.6	15.11	14.5767
ENSG00000020922	MRE11	MRE11 homolog, double strand break repair nuclease [Source:HGNC Symbol;Acc:HGNC:7230]	0.819631	-0.286953	0.0024122	0.00948385	no	down	29.25	29.78	26.94	35.75	39.39	36	28.6567	37.0467
ENSG00000021300	PLEKHB1	pleckstrin homology domain containing B1 [Source:HGNC Symbol;Acc:HGNC:19079]	1	0	1	1	no	no change	0	0	0	0	0	0	0	0
ENSG00000021355	SERPINB1	serpin family B member 1 [Source:HGNC Symbol;Acc:HGNC:3311]	1.22842	0.296807	0.0147666	0.0442007	no	up	25.45	28.37	31.95	27.26	22.44	21.09	28.59	23.5967
ENSG00000021461	CYP3A43	cytochrome P450 family 3 subfamily A member 43 [Source:HGNC Symbol;Acc:HGNC:17450]	0.513096	-0.9627	0.813488	1	no	down	0	0	0	0.04	0	0	0	0.0133333
ENSG00000021488	SLC7A9	solute carrier family 7 member 9 [Source:HGNC Symbol;Acc:HGNC:11067]	2.46521	1.30171	0.475016	1	no	up	0.16	0.09	0.16	0.11	0	0	0.136667	0.0366667
ENSG00000021574	SPAST	spastin [Source:HGNC Symbol;Acc:HGNC:11233]	1.06481	0.0905909	0.400565	0.569833	no	up	10.36	9.8	9.16	9.77	9.31	9.12	9.77333	9.4
ENSG00000021645	NRXN3	neurexin 3 [Source:HGNC Symbol;Acc:HGNC:8010]	0.43623	-1.19684	0.422226	1	no	down	0.01	0	0	0.01	0.03	0.05	0.00333333	0.03
ENSG00000021762	OSBPL5	oxysterol binding protein like 5 [Source:HGNC Symbol;Acc:HGNC:16392]	1.12192	0.165971	0.137591	0.261645	no	up	21.35	20.43	24.64	20.68	27.39	18.23	22.14	22.1
ENSG00000021776	AQR	aquarius intron-binding spliceosomal factor [Source:HGNC Symbol;Acc:HGNC:29513]	0.910115	-0.13588	0.0598115	0.137101	no	down	20.64	20.03	24.04	23.09	22.49	23.36	21.57	22.98
ENSG00000021826	CPS1	carbamoyl-phosphate synthase 1 [Source:HGNC Symbol;Acc:HGNC:2323]	1.25815	0.331306	0.0101429	0.0322912	no	up	6.21	6.06	5.25	4.92	4.24	5.11	5.84	4.75667
ENSG00000021852	C8B	complement C8 beta chain [Source:HGNC Symbol;Acc:HGNC:1353]	1	0	1	1	no	no change	0	0	0	0	0	0	0	0
ENSG00000022267	FHL1	four and a half LIM domains 1 [Source:HGNC Symbol;Acc:HGNC:3702]	0.78814	-0.343476	0.00603625	0.0207439	no	down	19.07	20.38	19.92	22.53	20.82	26.18	19.79	23.1767
ENSG00000022277	RTF2	replication termination factor 2 [Source:HGNC Symbol;Acc:HGNC:15890]	0.830455	-0.268027	0.000485587	0.00235551	no	down	75.18	72.34	71.92	85.92	91.3	86.22	73.1467	87.8133
ENSG00000022355	GABRA1	gamma-aminobutyric acid type A receptor subunit alpha1 [Source:HGNC Symbol;Acc:HGNC:4075]	0.318736	-1.64957	0.38549	1	no	down	0.04	0.01	0	0.03	0.07	0.21	0.0166667	0.103333
ENSG00000022556	NLRP2	NLR family pyrin domain containing 2 [Source:HGNC Symbol;Acc:HGNC:22948]	1.13601	0.18397	0.824013	0.899851	no	up	0.13	0.35	0.08	0.2	0.56	0.14	0.186667	0.3
ENSG00000022567	SLC45A4	solute carrier family 45 member 4 [Source:HGNC Symbol;Acc:HGNC:29196]	1.12656	0.171923	0.100702	0.206407	no	up	6.03	6.33	7.67	5.58	5.98	7.16	6.67667	6.24
ENSG00000022840	RNF10	ring finger protein 10 [Source:HGNC Symbol;Acc:HGNC:10055]	0.904269	-0.145177	0.245776	0.404037	no	down	52.19	56.84	67.26	75.52	56.94	66.82	58.7633	66.4267
ENSG00000022976	ZNF839	zinc finger protein 839 [Source:HGNC Symbol;Acc:HGNC:20345]	1.06498	0.0908221	0.431626	0.598661	no	up	15.99	14.7	20.03	15.26	17.75	13.5	16.9067	15.5033
ENSG00000023041	ZDHHC6	zinc finger DHHC-type palmitoyltransferase 6 [Source:HGNC Symbol;Acc:HGNC:19160]	0.8396	-0.252226	0.0069309	0.0234433	no	down	45.9	51.01	52.62	56.55	67.95	61.49	49.8433	61.9967
ENSG00000023171	GRAMD1B	GRAM domain containing 1B [Source:HGNC Symbol;Acc:HGNC:29214]	1.10304	0.141488	0.122452	0.239608	no	up	11.61	11.15	8.87	9.95	10.08	9.23	10.5433	9.75333
ENSG00000023191	RNH1	ribonuclease/angiogenin inhibitor 1 [Source:HGNC Symbol;Acc:HGNC:10074]	1.38231	0.467079	0.000182319	0.000996411	no	up	184.63	173.61	229.93	154.14	131	131.26	196.057	138.8
ENSG00000023228	NDUFS1	NADH:ubiquinone oxidoreductase core subunit S1 [Source:HGNC Symbol;Acc:HGNC:7707]	0.855375	-0.225371	0.00225436	0.00897213	no	down	38.37	38.6	35.93	47.71	51.89	48.63	37.6333	49.41
ENSG00000023287	RB1CC1	RB1 inducible coiled-coil 1 [Source:HGNC Symbol;Acc:HGNC:15574]	1.53082	0.614307	3.68264e-15	1.28188e-13	no	up	33.01	33.46	27.57	20.17	22.31	20.53	31.3467	21.0033
ENSG00000023318	ERP44	endoplasmic reticulum protein 44 [Source:HGNC Symbol;Acc:HGNC:18311]	1.12373	0.168294	0.0848003	0.18039	no	up	45.01	43.75	51.26	43.83	41.97	41.21	46.6733	42.3367
ENSG00000023330	ALAS1	5'-aminolevulinate synthase 1 [Source:HGNC Symbol;Acc:HGNC:396]	0.530788	-0.913792	3.85362e-21	2.51013e-19	no	down	28.41	27.61	26.84	58.64	50.65	51.15	27.62	53.48
ENSG00000023445	BIRC3	baculoviral IAP repeat containing 3 [Source:HGNC Symbol;Acc:HGNC:591]	1.02524	0.0359602	0.921491	0.956496	no	up	0.38	0.39	0.31	0.71	0.61	0.36	0.36	0.56
ENSG00000023516	AKAP11	A-kinase anchoring protein 11 [Source:HGNC Symbol;Acc:HGNC:369]	1.01673	0.0239431	0.826236	0.90145	no	up	14.13	13.79	10.64	11.73	14.07	12.81	12.8533	12.87
ENSG00000023572	GLRX2	glutaredoxin 2 [Source:HGNC Symbol;Acc:HGNC:16065]	0.890155	-0.167872	0.258338	0.419393	no	down	18.72	21.8	17.32	31.41	37.74	38.31	19.28	35.82
ENSG00000023608	SNAPC1	small nuclear RNA activating complex polypeptide 1 [Source:HGNC Symbol;Acc:HGNC:11134]	0.704171	-0.506002	0.000523052	0.00252009	no	down	6.39	7.23	5.57	8.57	10.24	8.92	6.39667	9.24333
ENSG00000023697	DERA	deoxyribose-phosphate aldolase [Source:HGNC Symbol;Acc:HGNC:24269]	0.882395	-0.180504	0.167358	0.303887	no	down	14.92	16.64	17.67	17.08	20.2	19.05	16.41	18.7767
ENSG00000023734	STRAP	serine/threonine kinase receptor associated protein [Source:HGNC Symbol;Acc:HGNC:30796]	0.902395	-0.148169	0.169765	0.306975	no	down	48.66	50.96	56.04	64.72	57.18	55.32	51.8867	59.0733
ENSG00000023839	ABCC2	ATP binding cassette subfamily C member 2 [Source:HGNC Symbol;Acc:HGNC:53]	2.10743	1.07548	0.00347323	0.0129362	no	up	0.84	1.2	0.85	0.24	0.26	0.72	0.963333	0.406667
ENSG00000023892	DEF6	DEF6 guanine nucleotide exchange factor [Source:HGNC Symbol;Acc:HGNC:2760]	1.23097	0.299795	0.000877665	0.00397609	no	up	75.67	70.52	79.52	62.91	58.87	63.63	75.2367	61.8033
ENSG00000023902	PLEKHO1	pleckstrin homology domain containing O1 [Source:HGNC Symbol;Acc:HGNC:24310]	1.30161	0.380293	0.0101182	0.0322238	no	up	20.26	17.37	25.17	16.78	16.48	16.02	20.9333	16.4267
ENSG00000023909	GCLM	glutamate-cysteine ligase modifier subunit [Source:HGNC Symbol;Acc:HGNC:4312]	1.00099	0.00142121	0.987567	0.992859	no	up	17.75	19.92	18.03	18.7	20.29	21.61	18.5667	20.2
ENSG00000024048	UBR2	ubiquitin protein ligase E3 component n-recognin 2 [Source:HGNC Symbol;Acc:HGNC:21289]	0.984871	-0.0219939	0.769964	0.865289	no	down	16.95	16.45	15.03	16.76	16.71	16.59	16.1433	16.6867
ENSG00000024422	EHD2	EH domain containing 2 [Source:HGNC Symbol;Acc:HGNC:3243]	0.449427	-1.15384	1.17396e-09	1.8369e-08	no	down	5.16	2.86	3.18	9.18	5.89	6.44	3.73333	7.17
ENSG00000024526	DEPDC1	DEP domain containing 1 [Source:HGNC Symbol;Acc:HGNC:22949]	1.92267	0.943112	7.33396e-18	3.47622e-16	no	up	16	16.61	15.49	8.25	9.43	9.61	16.0333	9.09667
ENSG00000024862	CCDC28A	coiled-coil domain containing 28A [Source:HGNC Symbol;Acc:HGNC:21098]	0.990214	-0.0141879	0.889524	0.937887	no	down	37.53	39.32	37.97	38.08	39.18	39.84	38.2733	39.0333
ENSG00000025039	RRAGD	Ras related GTP binding D [Source:HGNC Symbol;Acc:HGNC:19903]	1.14536	0.195804	0.135727	0.259181	no	up	8.56	10.17	9.41	9.83	7.55	8.23	9.38	8.53667
ENSG00000025156	HSF2	heat shock transcription factor 2 [Source:HGNC Symbol;Acc:HGNC:5225]	0.8984	-0.15457	0.173124	0.311494	no	down	18.28	20.84	17.64	21.32	24.87	24.22	18.92	23.47
ENSG00000025293	PHF20	PHD finger protein 20 [Source:HGNC Symbol;Acc:HGNC:16098]	0.919766	-0.120662	0.138482	0.26278	no	down	23.23	22.61	21.35	23.33	23.03	26.85	22.3967	24.4033
ENSG00000025423	HSD17B6	hydroxysteroid 17-beta dehydrogenase 6 [Source:HGNC Symbol;Acc:HGNC:23316]	0.99498	-0.00726003	0.976482	0.987514	no	down	5.98	4.55	4.41	5.31	4.51	4.62	4.98	4.81333
ENSG00000025434	NR1H3	nuclear receptor subfamily 1 group H member 3 [Source:HGNC Symbol;Acc:HGNC:7966]	1.1941	0.255922	0.0893802	0.18758	no	up	13.03	14.25	13.72	11.62	10.6	11.27	13.6667	11.1633
ENSG00000025708	TYMP	thymidine phosphorylase [Source:HGNC Symbol;Acc:HGNC:3148]	0.510651	-0.969589	7.70753e-09	1.04221e-07	no	down	6.99	7.73	12.14	16.14	19.34	16.77	8.95333	17.4167
ENSG00000025770	NCAPH2	non-SMC condensin II complex subunit H2 [Source:HGNC Symbol;Acc:HGNC:25071]	0.489146	-1.03166	4.03389e-27	4.22894e-25	no	down	22.77	25.2	25.1	53.61	51.58	44.54	24.3567	49.91
ENSG00000025772	TOMM34	translocase of outer mitochondrial membrane 34 [Source:HGNC Symbol;Acc:HGNC:15746]	0.507768	-0.977758	2.68144e-21	1.79656e-19	no	down	18.54	19.56	20.56	39.76	39.73	37.8	19.5533	39.0967
ENSG00000025796	SEC63	SEC63 homolog, protein translocation regulator [Source:HGNC Symbol;Acc:HGNC:21082]	1.21294	0.278511	0.000141237	0.000792544	no	up	128.49	128.22	138.2	110.15	98.67	99.97	131.637	102.93
ENSG00000025800	KPNA6	karyopherin subunit alpha 6 [Source:HGNC Symbol;Acc:HGNC:6399]	0.780083	-0.3583	6.0263e-06	4.64938e-05	no	down	14.41	14.76	14.29	19.09	18.96	17.97	14.4867	18.6733
ENSG00000026025	VIM	vimentin [Source:HGNC Symbol;Acc:HGNC:12692]	0.807975	-0.307618	0.011574	0.0360677	no	down	385.79	419.43	443.57	615.49	509.52	445.63	416.263	523.547
ENSG00000026036	RTEL1-TNFRSF6B	RTEL1-TNFRSF6B readthrough (NMD candidate) [Source:HGNC Symbol;Acc:HGNC:44095]	0.901895	-0.148969	0.481329	0.644061	no	down	1.73	1.64	1.07	1.58	1.87	1.46	1.48	1.63667
ENSG00000026103	FAS	Fas cell surface death receptor [Source:HGNC Symbol;Acc:HGNC:11920]	0.513326	-0.962053	0.00254751	0.0099381	no	down	0.83	0.81	0.62	1.36	2.02	1.73	0.753333	1.70333
ENSG00000026297	RNASET2	ribonuclease T2 [Source:HGNC Symbol;Acc:HGNC:21686]	1.36508	0.448989	5.04288e-09	7.04343e-08	no	up	296.42	299.18	316.9	234.61	222.61	229.95	304.167	229.057
ENSG00000026508	CD44	CD44 molecule (Indian blood group) [Source:HGNC Symbol;Acc:HGNC:1681]	1.45455	0.540572	3.08985e-06	2.52835e-05	no	up	70.67	70.81	68.92	57.96	41.12	54.11	70.1333	51.0633
ENSG00000026559	KCNG1	potassium voltage-gated channel modifier subfamily G member 1 [Source:HGNC Symbol;Acc:HGNC:6248]	0.696305	-0.522208	0.00243473	0.00955764	no	down	24.6	22.61	32.06	44.79	30.68	37.28	26.4233	37.5833
ENSG00000026652	AGPAT4	1-acylglycerol-3-phosphate O-acyltransferase 4 [Source:HGNC Symbol;Acc:HGNC:20885]	1.15544	0.208438	0.08131	0.174402	no	up	5.74	5.76	4.6	4.22	5.09	5.43	5.36667	4.91333
ENSG00000172348	RCAN2	regulator of calcineurin 2 [Source:HGNC Symbol;Acc:HGNC:3041]	0.0347794	-4.84562	3.25706e-13	8.78175e-12	yes	down	0.02	0.09	0.02	1.61	1.02	1.13	0.0433333	1.25333
ENSG00000026950	BTN3A1	butyrophilin subfamily 3 member A1 [Source:HGNC Symbol;Acc:HGNC:1138]	1.3558	0.439145	0.00268465	0.0103968	no	up	6.95	6.97	5.89	4.28	5.23	5.06	6.60333	4.85667
ENSG00000027001	MIPEP	mitochondrial intermediate peptidase [Source:HGNC Symbol;Acc:HGNC:7104]	1.14525	0.195659	0.318971	0.488041	no	up	3.51	3.37	3.48	3.13	3.4	3.16	3.45333	3.23
ENSG00000027075	PRKCH	protein kinase C eta [Source:HGNC Symbol;Acc:HGNC:9403]	0.927512	-0.108562	0.440458	0.607421	no	down	6.76	6.96	7.15	7.87	7.08	7.81	6.95667	7.58667
ENSG00000027644	INSRR	insulin receptor related receptor [Source:HGNC Symbol;Acc:HGNC:6093]	1.25658	0.329499	0.846338	1	no	up	0.02	0.02	0.01	0.02	0	0.02	0.0166667	0.0133333
ENSG00000027697	IFNGR1	interferon gamma receptor 1 [Source:HGNC Symbol;Acc:HGNC:5439]	0.961776	-0.0562268	0.551571	0.703713	no	down	71.59	70.92	64.86	63.92	81.86	73.69	69.1233	73.1567
ENSG00000027847	B4GALT7	beta-1,4-galactosyltransferase 7 [Source:HGNC Symbol;Acc:HGNC:930]	0.845406	-0.242284	0.155169	0.287376	no	down	7.95	6.97	9.09	13.01	9.61	9.72	8.00333	10.78
ENSG00000027869	SH2D2A	SH2 domain containing 2A [Source:HGNC Symbol;Acc:HGNC:10821]	0.42633	-1.22996	1.75857e-08	2.22278e-07	no	down	4.57	3.88	3.98	10.17	7.76	9.27	4.14333	9.06667
ENSG00000028116	VRK2	VRK serine/threonine kinase 2 [Source:HGNC Symbol;Acc:HGNC:12719]	1.18988	0.250821	0.0179103	0.0519104	no	up	28.06	26.99	22.89	21.63	22.52	22.77	25.98	22.3067
ENSG00000028137	TNFRSF1B	TNF receptor superfamily member 1B [Source:HGNC Symbol;Acc:HGNC:11917]	0.762598	-0.391006	0.00145713	0.00615526	no	down	17.59	18.21	20.94	28.5	24.24	23.04	18.9133	25.26
ENSG00000028203	VEZT	vezatin, adherens junctions transmembrane protein [Source:HGNC Symbol;Acc:HGNC:18258]	1.35771	0.441176	5.53322e-05	0.0003436	no	up	21.14	17.24	16.23	12.24	13.6	13.45	18.2033	13.0967
ENSG00000028277	POU2F2	POU class 2 homeobox 2 [Source:HGNC Symbol;Acc:HGNC:9213]	1.62738	0.702552	1.49381e-08	1.91392e-07	no	up	21.43	7.34	26.3	4.85	15.14	4.59	18.3567	8.19333
ENSG00000028310	BRD9	bromodomain containing 9 [Source:HGNC Symbol;Acc:HGNC:25818]	0.867816	-0.204538	0.00610844	0.0209597	no	down	54.96	51.98	55.76	63.03	61.63	63.58	54.2333	62.7467
ENSG00000028528	SNX1	sorting nexin 1 [Source:HGNC Symbol;Acc:HGNC:11172]	1.10651	0.146021	0.105084	0.212674	no	up	47.84	47.85	40.19	47.78	51.84	47.27	45.2933	48.9633
ENSG00000028839	TBPL1	TATA-box binding protein like 1 [Source:HGNC Symbol;Acc:HGNC:11589]	0.981197	-0.0273853	0.830714	0.9039	no	down	27.49	21.51	25.35	28.32	26.72	23.62	24.7833	26.22
ENSG00000029153	ARNTL2	aryl hydrocarbon receptor nuclear translocator like 2 [Source:HGNC Symbol;Acc:HGNC:18984]	0.679335	-0.557804	6.91851e-07	6.44546e-06	no	down	6.64	7.03	6.44	8.93	10.48	12.48	6.70333	10.63
ENSG00000029363	BCLAF1	BCL2 associated transcription factor 1 [Source:HGNC Symbol;Acc:HGNC:16863]	0.840799	-0.250167	0.00251035	0.00981342	no	down	131.75	123.21	94.07	125.87	141.41	130.9	116.343	132.727
ENSG00000029364	SLC39A9	solute carrier family 39 member 9 [Source:HGNC Symbol;Acc:HGNC:20182]	1.00324	0.0046698	0.957151	0.976888	no	up	31.92	36.3	33	37.93	35.93	33.52	33.74	35.7933
ENSG00000029534	ANK1	ankyrin 1 [Source:HGNC Symbol;Acc:HGNC:492]	1.28157	0.357914	0.0259592	0.0704863	no	up	6.04	6.14	5.49	4.41	4.41	4.86	5.89	4.56
ENSG00000029559	IBSP	integrin binding sialoprotein [Source:HGNC Symbol;Acc:HGNC:5341]	1	0	1	1	no	no change	0	0	0	0	0	0	0	0
ENSG00000029639	TFB1M	transcription factor B1, mitochondrial [Source:HGNC Symbol;Acc:HGNC:17037]	1.10954	0.14996	0.270788	0.433835	no	up	12.9	13.36	13.89	11.33	12.3	12.08	13.3833	11.9033
ENSG00000029725	RABEP1	rabaptin, RAB GTPase binding effector protein 1 [Source:HGNC Symbol;Acc:HGNC:17677]	1.18141	0.240509	0.0562935	0.130571	no	up	13.17	12.2	11.66	10.9	14.88	11.83	12.3433	12.5367
ENSG00000029993	HMGB3	high mobility group box 3 [Source:HGNC Symbol;Acc:HGNC:5004]	0.864913	-0.209374	0.0139162	0.0420397	no	down	54.18	54.53	55.39	68.09	77.47	78.34	54.7	74.6333
ENSG00000030066	NUP160	nucleoporin 160 [Source:HGNC Symbol;Acc:HGNC:18017]	0.89392	-0.161783	0.0327383	0.0849414	no	down	38.23	39.23	35.8	40.67	45.45	42.79	37.7533	42.97
ENSG00000030110	BAK1	BCL2 antagonist/killer 1 [Source:HGNC Symbol;Acc:HGNC:949]	0.695802	-0.523252	4.7173e-07	4.54934e-06	no	down	41.89	39.59	46.76	64.27	60.01	62.98	42.7467	62.42
ENSG00000030304	MUSK	muscle associated receptor tyrosine kinase [Source:HGNC Symbol;Acc:HGNC:7525]	0.285285	-1.80952	0.308011	1	no	down	0	0.02	0.01	0.01	0.07	0.04	0.01	0.04
ENSG00000030419	IKZF2	IKAROS family zinc finger 2 [Source:HGNC Symbol;Acc:HGNC:13177]	1.60631	0.683752	0.352892	0.522584	no	up	0.06	0.11	0.05	0.04	0.06	0.04	0.0733333	0.0466667
ENSG00000030582	GRN	granulin precursor [Source:HGNC Symbol;Acc:HGNC:4601]	0.960004	-0.0588878	0.678435	0.80206	no	down	145.97	135.92	179.27	186.23	155.42	139.83	153.72	160.493
ENSG00000031003	FAM13B	family with sequence similarity 13 member B [Source:HGNC Symbol;Acc:HGNC:1335]	1.37587	0.46034	1.08488e-09	1.70953e-08	no	up	45.79	45.19	44.04	31.99	34.16	35.72	45.0067	33.9567
ENSG00000031081	ARHGAP31	Rho GTPase activating protein 31 [Source:HGNC Symbol;Acc:HGNC:29216]	1.22954	0.298116	0.187159	0.330596	no	up	0.71	0.6	0.74	0.61	0.97	0.5	0.683333	0.693333
ENSG00000031691	CENPQ	centromere protein Q [Source:HGNC Symbol;Acc:HGNC:21347]	0.596663	-0.745012	2.6849e-06	2.22043e-05	no	down	27.58	27.98	19.62	32.9	47.23	47.33	25.06	42.4867
ENSG00000031698	SARS1	seryl-tRNA synthetase 1 [Source:HGNC Symbol;Acc:HGNC:10537]	0.72826	-0.457474	1.1303e-09	1.77796e-08	no	down	165.8	169.91	161.51	237.51	224.4	225.4	165.74	229.103
ENSG00000031823	RANBP3	RAN binding protein 3 [Source:HGNC Symbol;Acc:HGNC:9850]	0.983084	-0.0246133	0.828199	0.902603	no	down	43.99	44.32	49.01	53.73	52.77	50.12	45.7733	52.2067
ENSG00000032219	ARID4A	AT-rich interaction domain 4A [Source:HGNC Symbol;Acc:HGNC:9885]	0.893665	-0.162194	0.0527482	0.124201	no	down	22.94	21.61	21.56	25.51	25.29	26.75	22.0367	25.85
ENSG00000032389	EIPR1	EARP complex and GARP complex interacting protein 1 [Source:HGNC Symbol;Acc:HGNC:12383]	0.893755	-0.162049	0.184628	0.327017	no	down	29.73	29.25	35.25	35.96	31.6	34.16	31.41	33.9067
ENSG00000032444	PNPLA6	patatin like phospholipase domain containing 6 [Source:HGNC Symbol;Acc:HGNC:16268]	1.0211	0.0301274	0.82294	0.899221	no	up	21.86	21.87	27.76	24.98	27.48	22.93	23.83	25.13
ENSG00000032742	IFT88	intraflagellar transport 88 [Source:HGNC Symbol;Acc:HGNC:20606]	1.12531	0.170326	0.2545	0.414787	no	up	7.22	6.56	7.11	6.1	5.46	6.63	6.96333	6.06333
ENSG00000033011	ALG1	ALG1 chitobiosyldiphosphodolichol beta-mannosyltransferase [Source:HGNC Symbol;Acc:HGNC:18294]	0.980873	-0.0278612	0.845799	0.913542	no	down	9.59	8.14	10.06	10.06	9.6	9.7	9.26333	9.78667
ENSG00000033030	ZCCHC8	zinc finger CCHC-type containing 8 [Source:HGNC Symbol;Acc:HGNC:25265]	1.09005	0.124399	0.223877	0.377799	no	up	22.78	23.4	22.25	21.27	19.52	22.3	22.81	21.03
ENSG00000033050	ABCF2	ATP binding cassette subfamily F member 2 [Source:HGNC Symbol;Acc:HGNC:71]	0.675035	-0.566967	1.20561e-09	1.87982e-08	no	down	15.26	18.48	21.48	24.89	24.07	27.99	18.4067	25.65
ENSG00000033100	CHPF2	chondroitin polymerizing factor 2 [Source:HGNC Symbol;Acc:HGNC:29270]	0.929295	-0.105791	0.354435	0.52369	no	down	17.14	14.85	18.83	18.18	20.57	17.99	16.94	18.9133
ENSG00000033122	LRRC7	leucine rich repeat containing 7 [Source:HGNC Symbol;Acc:HGNC:18531]	0.781575	-0.355544	0.542837	0.696774	no	down	0.14	0.36	0.13	0.1	0.34	0.3	0.21	0.246667
ENSG00000033170	FUT8	fucosyltransferase 8 [Source:HGNC Symbol;Acc:HGNC:4019]	1.10557	0.144791	0.151697	0.282089	no	up	23.15	24.08	25.91	24.8	23.16	22.03	24.38	23.33
ENSG00000033178	UBA6	ubiquitin like modifier activating enzyme 6 [Source:HGNC Symbol;Acc:HGNC:25581]	0.806992	-0.309375	1.94586e-05	0.000135043	no	down	22.93	28.57	15.22	22.35	35.8	31.49	22.24	29.88
ENSG00000033327	GAB2	GRB2 associated binding protein 2 [Source:HGNC Symbol;Acc:HGNC:14458]	1.60244	0.68027	3.89976e-06	3.13353e-05	no	up	41.86	36.78	43.9	31.72	20.44	26.21	40.8467	26.1233
ENSG00000033627	ATP6V0A1	ATPase H+ transporting V0 subunit a1 [Source:HGNC Symbol;Acc:HGNC:865]	0.956505	-0.0641548	0.471002	0.634817	no	down	27	26.06	26.12	27.31	27.11	25.64	26.3933	26.6867
ENSG00000033800	PIAS1	protein inhibitor of activated STAT 1 [Source:HGNC Symbol;Acc:HGNC:2752]	1.19614	0.258386	0.000440685	0.00215647	no	up	32	33.85	31.22	26.54	30.57	30.06	32.3567	29.0567
ENSG00000033867	SLC4A7	solute carrier family 4 member 7 [Source:HGNC Symbol;Acc:HGNC:11033]	0.778201	-0.361785	0.00022775	0.00120802	no	down	11.26	9.94	7.74	11.9	13.19	12.72	9.64667	12.6033
ENSG00000034053	APBA2	amyloid beta precursor protein binding family A member 2 [Source:HGNC Symbol;Acc:HGNC:579]	1.09773	0.134523	0.232293	0.387598	no	up	13.72	13.41	14.26	13.03	12.1	12.87	13.7967	12.6667
ENSG00000034152	MAP2K3	mitogen-activated protein kinase kinase 3 [Source:HGNC Symbol;Acc:HGNC:6843]	0.638343	-0.647597	0.000383899	0.00190474	no	down	4.94	6	7.04	11.7	9.42	8	5.99333	9.70667
ENSG00000034239	CLXN	calaxin [Source:HGNC Symbol;Acc:HGNC:25678]	1	0	1	1	no	no change	0	0	0	0	0	0	0	0
ENSG00000034510	TMSB10	thymosin beta 10 [Source:HGNC Symbol;Acc:HGNC:11879]	0.84627	-0.24081	0.00353049	0.0131002	no	down	1410.53	1329.95	1438.9	1520.37	1606.88	1630.26	1393.13	1585.84
ENSG00000034533	ASTE1	asteroid homolog 1 [Source:HGNC Symbol;Acc:HGNC:25021]	1.02959	0.0420674	0.810334	0.890587	no	up	5.95	6.97	6.08	4.42	6.71	6.27	6.33333	5.8
ENSG00000034677	RNF19A	ring finger protein 19A, RBR E3 ubiquitin protein ligase [Source:HGNC Symbol;Acc:HGNC:13432]	1.39872	0.484111	6.7209e-10	1.09991e-08	no	up	67.84	64.39	54.86	41.9	44.6	49.93	62.3633	45.4767
ENSG00000034693	PEX3	peroxisomal biogenesis factor 3 [Source:HGNC Symbol;Acc:HGNC:8858]	0.882383	-0.180523	0.131176	0.252812	no	down	11.04	12.56	10.95	11.35	13.91	14.72	11.5167	13.3267
ENSG00000034713	GABARAPL2	GABA type A receptor associated protein like 2 [Source:HGNC Symbol;Acc:HGNC:13291]	0.811441	-0.301442	0.00189707	0.00773496	no	down	68.56	78.44	66.14	87.66	92.76	88.69	71.0467	89.7033
ENSG00000034971	MYOC	myocilin [Source:HGNC Symbol;Acc:HGNC:7610]	1	0	1	1	no	no change	0	0	0	0	0	0	0	0
ENSG00000035115	SH3YL1	SH3 and SYLF domain containing 1 [Source:HGNC Symbol;Acc:HGNC:29546]	1.75736	0.813412	3.8135e-06	3.07391e-05	no	up	31.07	28.84	19.75	12.03	16.02	15.53	26.5533	14.5267
ENSG00000035141	FAM136A	family with sequence similarity 136 member A [Source:HGNC Symbol;Acc:HGNC:25911]	0.858937	-0.219376	0.0481469	0.115644	no	down	33.88	36.9	40.28	41.09	47.36	43.77	37.02	44.0733
ENSG00000035403	VCL	vinculin [Source:HGNC Symbol;Acc:HGNC:12665]	0.677084	-0.562593	1.00436e-14	3.31475e-13	no	down	20.64	19.56	18.68	29.74	30.01	28.34	19.6267	29.3633
ENSG00000035499	DEPDC1B	DEP domain containing 1B [Source:HGNC Symbol;Acc:HGNC:24902]	0.905428	-0.143329	0.183903	0.326045	no	down	16.08	16.17	16.04	16.71	19.35	19.23	16.0967	18.43
ENSG00000035664	DAPK2	death associated protein kinase 2 [Source:HGNC Symbol;Acc:HGNC:2675]	0.757978	-0.399772	0.134758	0.257827	no	down	1.05	1.93	1.59	2.56	2.01	2.29	1.52333	2.28667
ENSG00000035681	NSMAF	neutral sphingomyelinase activation associated factor [Source:HGNC Symbol;Acc:HGNC:8017]	1.44832	0.534383	5.37076e-06	4.19814e-05	no	up	154.89	154.23	161.76	134.3	105.85	117.69	156.96	119.28
ENSG00000035687	ADSS2	adenylosuccinate synthase 2 [Source:HGNC Symbol;Acc:HGNC:292]	0.994479	-0.00798689	0.926524	0.959918	no	down	45.51	47.31	45.81	46.34	51.97	45.7	46.21	48.0033
ENSG00000035720	STAP1	signal transducing adaptor family member 1 [Source:HGNC Symbol;Acc:HGNC:24133]	0.540859	-0.886674	0.00317742	0.0120204	no	down	1.57	1.6	1.85	2.68	3.39	2.68	1.67333	2.91667
ENSG00000035862	TIMP2	TIMP metallopeptidase inhibitor 2 [Source:HGNC Symbol;Acc:HGNC:11821]	1.05473	0.0768699	0.519223	0.677075	no	up	28.63	30.2	32.26	32.85	27.65	25.93	30.3633	28.81
ENSG00000035928	RFC1	replication factor C subunit 1 [Source:HGNC Symbol;Acc:HGNC:9969]	0.605092	-0.724774	2.8882e-21	1.92785e-19	no	down	40.97	45.96	44.88	59.76	70.76	76.06	43.9367	68.86
ENSG00000036054	TBC1D23	TBC1 domain family member 23 [Source:HGNC Symbol;Acc:HGNC:25622]	0.800688	-0.320687	0.000471708	0.00229568	no	down	18.5	18.4	17.65	25.63	23.86	22.44	18.1833	23.9767
ENSG00000036257	CUL3	cullin 3 [Source:HGNC Symbol;Acc:HGNC:2553]	0.769021	-0.378905	0.00013291	0.000750545	no	down	48.77	50.76	67.27	84.05	70.3	70.62	55.6	74.99
ENSG00000036448	MYOM2	myomesin 2 [Source:HGNC Symbol;Acc:HGNC:7614]	1.25374	0.326239	0.442735	0.609041	no	up	2.26	2.65	2.15	1.46	2.07	1.65	2.35333	1.72667
ENSG00000036473	OTC	ornithine transcarbamylase [Source:HGNC Symbol;Acc:HGNC:8512]	0.513096	-0.9627	0.813488	1	no	down	0	0	0	0	0	0.17	0	0.0566667
ENSG00000036530	CYP46A1	cytochrome P450 family 46 subfamily A member 1 [Source:HGNC Symbol;Acc:HGNC:2641]	0.830544	-0.267872	0.467089	0.631359	no	down	0.87	1.18	0.38	0.92	0.87	0.75	0.81	0.846667
ENSG00000036549	ZZZ3	zinc finger ZZ-type containing 3 [Source:HGNC Symbol;Acc:HGNC:24523]	1.27353	0.348836	1.40887e-05	0.000100235	no	up	24.31	25.78	24.37	18.54	19.46	19.54	24.82	19.18
ENSG00000036565	SLC18A1	solute carrier family 18 member A1 [Source:HGNC Symbol;Acc:HGNC:10934]	0.963138	-0.0541852	0.97819	1	no	down	0.12	0.08	0.1	0	0.32	0	0.1	0.106667
ENSG00000036672	USP2	ubiquitin specific peptidase 2 [Source:HGNC Symbol;Acc:HGNC:12618]	0.828635	-0.271191	0.0731346	0.160617	no	down	6.28	6.45	7.15	9.82	8.31	8.09	6.62667	8.74
ENSG00000036828	CASR	calcium sensing receptor [Source:HGNC Symbol;Acc:HGNC:1514]	1.1516	0.203639	0.451004	0.616584	no	up	0.52	0.6	0.43	0.41	0.61	0.36	0.516667	0.46
ENSG00000037042	TUBG2	tubulin gamma 2 [Source:HGNC Symbol;Acc:HGNC:12419]	1.34119	0.423511	0.0128657	0.0393232	no	up	11.15	9.97	9.7	9.04	7.24	7.89	10.2733	8.05667
ENSG00000037241	RPL26L1	ribosomal protein L26 like 1 [Source:HGNC Symbol;Acc:HGNC:17050]	0.602698	-0.730492	4.71125e-06	3.71522e-05	no	down	42.64	41.53	32.9	51.85	74.94	72.07	39.0233	66.2867
ENSG00000037280	FLT4	fms related receptor tyrosine kinase 4 [Source:HGNC Symbol;Acc:HGNC:3767]	21.6502	4.43631	0.015514	1	no	up	0.06	0.26	0.12	0	0	0	0.146667	0
ENSG00000037474	NSUN2	NOP2/Sun RNA methyltransferase 2 [Source:HGNC Symbol;Acc:HGNC:25994]	0.689231	-0.53694	9.164e-12	2.00887e-10	no	down	111.01	108.11	106.5	160.48	160.43	154.15	108.54	158.353
ENSG00000037637	FBXO42	F-box protein 42 [Source:HGNC Symbol;Acc:HGNC:29249]	0.876768	-0.189733	0.0628009	0.142487	no	down	15.58	11.45	18.08	17.08	15.68	13.71	15.0367	15.49
ENSG00000037749	MFAP3	microfibril associated protein 3 [Source:HGNC Symbol;Acc:HGNC:7034]	0.884066	-0.177775	0.0462474	0.111913	no	down	14.01	14.06	12.15	13.5	15.78	14.68	13.4067	14.6533
ENSG00000037757	MRI1	methylthioribose-1-phosphate isomerase 1 [Source:HGNC Symbol;Acc:HGNC:28469]	1.07785	0.108156	0.419395	0.588354	no	up	9.2	8.71	10.01	8.48	8.79	8.39	9.30667	8.55333
ENSG00000037897	METTL1	methyltransferase 1, tRNA methylguanosine [Source:HGNC Symbol;Acc:HGNC:7030]	0.721335	-0.471259	0.00339995	0.0127031	no	down	11.26	12.44	11.22	13.86	17.26	15.74	11.64	15.62
ENSG00000037965	HOXC8	homeobox C8 [Source:HGNC Symbol;Acc:HGNC:5129]	0.284337	-1.81433	0.653513	1	no	down	0	0	0	0.05	0	0	0	0.0166667
ENSG00000038002	AGA	aspartylglucosaminidase [Source:HGNC Symbol;Acc:HGNC:318]	0.789632	-0.340747	0.000122371	0.000697441	no	down	35.67	40.93	35.43	51.29	58.2	46.61	37.3433	52.0333
ENSG00000038210	PI4K2B	phosphatidylinositol 4-kinase type 2 beta [Source:HGNC Symbol;Acc:HGNC:18215]	0.773651	-0.370245	4.74807e-05	0.000301783	no	down	27.62	27.98	30.22	37.78	39.24	36.21	28.6067	37.7433
ENSG00000038219	BOD1L1	biorientation of chromosomes in cell division 1 like 1 [Source:HGNC Symbol;Acc:HGNC:31792]	0.929241	-0.105876	0.332501	0.502909	no	down	25.18	24.39	18.63	24.51	25.11	26.01	22.7333	25.21
ENSG00000038274	MAT2B	methionine adenosyltransferase 2B [Source:HGNC Symbol;Acc:HGNC:6905]	1.18797	0.248496	0.00169018	0.00698409	no	up	81.04	81.47	73.39	66.1	70.8	68.64	78.6333	68.5133
ENSG00000038295	TLL1	tolloid like 1 [Source:HGNC Symbol;Acc:HGNC:11843]	1	0	1	1	no	no change	0	0	0	0	0	0	0	0
ENSG00000038358	EDC4	enhancer of mRNA decapping 4 [Source:HGNC Symbol;Acc:HGNC:17157]	0.83076	-0.267496	0.00364514	0.0134701	no	down	25.94	30.49	29.56	44.62	35.44	34.25	28.6633	38.1033
ENSG00000038382	TRIO	trio Rho guanine nucleotide exchange factor [Source:HGNC Symbol;Acc:HGNC:12303]	1.03686	0.0522251	0.610813	0.752309	no	up	9.43	9.48	7.65	9.07	8.81	10.35	8.85333	9.41
ENSG00000038427	VCAN	versican [Source:HGNC Symbol;Acc:HGNC:2464]	0.341817	-1.5487	6.31811e-25	5.38763e-23	no	down	6.33	6.81	6.35	16.81	22.26	16.78	6.49667	18.6167
ENSG00000038532	CLEC16A	C-type lectin domain containing 16A [Source:HGNC Symbol;Acc:HGNC:29013]	0.962728	-0.0548005	0.607395	0.749393	no	down	11.36	11.22	12.24	12.96	11.73	12.3	11.6067	12.33
ENSG00000038945	MSR1	macrophage scavenger receptor 1 [Source:HGNC Symbol;Acc:HGNC:7376]	0.531258	-0.912516	0.110418	0.221059	no	down	0.4	0.6	0.27	0.49	0.84	0.85	0.423333	0.726667
ENSG00000039068	CDH1	cadherin 1 [Source:HGNC Symbol;Acc:HGNC:1748]	0.27338	-1.87102	0.629171	1	no	down	0	0	0	0.01	0.01	0	0	0.00666667
ENSG00000039123	MTREX	Mtr4 exosome RNA helicase [Source:HGNC Symbol;Acc:HGNC:18734]	1.16542	0.220849	0.00221939	0.00884884	no	up	68.84	68.16	69.64	58.27	64.39	60.05	68.88	60.9033
ENSG00000039139	DNAH5	dynein axonemal heavy chain 5 [Source:HGNC Symbol;Acc:HGNC:2950]	0.366609	-1.44769	0.599895	1	no	down	0.01	0	0	0.06	0	0.01	0.00333333	0.0233333
ENSG00000039319	ZFYVE16	zinc finger FYVE-type containing 16 [Source:HGNC Symbol;Acc:HGNC:20756]	0.643576	-0.635817	1.46817e-12	3.59914e-11	no	down	13.15	12.06	11.38	19.61	22.56	21.29	12.1967	21.1533
ENSG00000039523	RIPOR1	RHO family interacting cell polarization regulator 1 [Source:HGNC Symbol;Acc:HGNC:25836]	1.04456	0.0628995	0.639263	0.773777	no	up	6.96	7.81	9.48	9.42	7.49	6.75	8.08333	7.88667
ENSG00000039537	C6	complement C6 [Source:HGNC Symbol;Acc:HGNC:1339]	0.20784	-2.26645	0.347975	1	no	down	0	0	0.02	0	0.07	0.02	0.00666667	0.03
ENSG00000039560	RAI14	retinoic acid induced 14 [Source:HGNC Symbol;Acc:HGNC:14873]	1.1604	0.214628	0.0138598	0.0419014	no	up	22.88	20.48	19.41	17.32	19.26	18.55	20.9233	18.3767
ENSG00000039600	SOX30	SRY-box transcription factor 30 [Source:HGNC Symbol;Acc:HGNC:30635]	0.314144	-1.6705	0.198591	1	no	down	0.02	0.04	0.04	0.15	0.04	0.12	0.0333333	0.103333
ENSG00000039650	PNKP	polynucleotide kinase 3'-phosphatase [Source:HGNC Symbol;Acc:HGNC:9154]	0.735903	-0.442412	0.000307272	0.00157329	no	down	24.73	25.86	21.48	30.16	34.66	31.2	24.0233	32.0067
ENSG00000039987	BEST2	bestrophin 2 [Source:HGNC Symbol;Acc:HGNC:17107]	1	0	1	1	no	no change	0	0	0	0	0	0	0	0
ENSG00000040199	PHLPP2	PH domain and leucine rich repeat protein phosphatase 2 [Source:HGNC Symbol;Acc:HGNC:29149]	0.67509	-0.566848	0.000193518	0.00104917	no	down	1.78	1.43	1.37	2.33	2.42	2.18	1.52667	2.31
ENSG00000040275	SPDL1	spindle apparatus coiled-coil protein 1 [Source:HGNC Symbol;Acc:HGNC:26010]	1.1	0.137498	0.192294	0.337377	no	up	38.92	38.42	35.4	29.51	38.36	31.31	37.58	33.06
ENSG00000040341	STAU2	staufen double-stranded RNA binding protein 2 [Source:HGNC Symbol;Acc:HGNC:11371]	1.13235	0.179314	0.0223104	0.0623605	no	up	64	60.74	62.44	59.77	62.42	58.81	62.3933	60.3333
ENSG00000040487	SLC66A1	solute carrier family 66 member 1 [Source:HGNC Symbol;Acc:HGNC:26001]	1.23336	0.302597	0.0542865	0.127107	no	up	12.27	13.66	15.94	11.42	11.69	11.24	13.9567	11.45
ENSG00000040531	CTNS	cystinosin, lysosomal cystine transporter [Source:HGNC Symbol;Acc:HGNC:2518]	0.844127	-0.244469	0.336661	0.506755	no	down	1.83	1.97	2.52	4.42	2.74	4.3	2.10667	3.82
ENSG00000040608	RTN4R	reticulon 4 receptor [Source:HGNC Symbol;Acc:HGNC:18601]	1.26779	0.342313	0.518409	0.676509	no	up	0.66	0.41	0.85	0.52	0.51	0.47	0.64	0.5
ENSG00000040633	PHF23	PHD finger protein 23 [Source:HGNC Symbol;Acc:HGNC:28428]	1.1896	0.250477	0.0794828	0.171432	no	up	17.93	17.34	21.22	18.02	17.13	11.15	18.83	15.4333
ENSG00000040731	CDH10	cadherin 10 [Source:HGNC Symbol;Acc:HGNC:1749]	0.513096	-0.9627	0.813488	1	no	down	0	0	0	0	0.08	0	0	0.0266667
ENSG00000040933	INPP4A	inositol polyphosphate-4-phosphatase type I A [Source:HGNC Symbol;Acc:HGNC:6074]	1.12422	0.168927	0.043314	0.106107	no	up	14.65	13.77	11.5	11.72	14.03	13.9	13.3067	13.2167
ENSG00000041353	RAB27B	RAB27B, member RAS oncogene family [Source:HGNC Symbol;Acc:HGNC:9767]	0.622757	-0.683258	0.254611	0.414893	no	down	0.09	0.09	0.18	0.15	0.15	0.49	0.12	0.263333
ENSG00000041357	PSMA4	proteasome 20S subunit alpha 4 [Source:HGNC Symbol;Acc:HGNC:9533]	0.629401	-0.66795	8.02311e-11	1.51792e-09	no	down	397.38	388.63	337.57	498.12	638.16	657.92	374.527	598.067
ENSG00000041515	MYO16	myosin XVI [Source:HGNC Symbol;Acc:HGNC:29822]	0.513096	-0.9627	0.813488	1	no	down	0	0	0	0	0.01	0	0	0.00333333
ENSG00000041802	LSG1	large 60S subunit nuclear export GTPase 1 [Source:HGNC Symbol;Acc:HGNC:25652]	0.648484	-0.624857	6.94764e-11	1.32713e-09	no	down	33.86	32.95	33.58	41.88	49.33	46.41	33.4633	45.8733
ENSG00000041880	PARP3	poly(ADP-ribose) polymerase family member 3 [Source:HGNC Symbol;Acc:HGNC:273]	0.889111	-0.169564	0.330965	0.501186	no	down	7.82	6.74	6.16	7.18	6.07	7.09	6.90667	6.78
ENSG00000041982	TNC	tenascin C [Source:HGNC Symbol;Acc:HGNC:5318]	1.40061	0.486053	0.160334	0.294372	no	up	2.71	2.83	2.76	1.82	1.64	2.37	2.76667	1.94333
ENSG00000041988	THAP3	THAP domain containing 3 [Source:HGNC Symbol;Acc:HGNC:20855]	1.00986	0.0141541	0.937423	0.965655	no	up	9.31	7.9	9.97	9.26	10.36	8.75	9.06	9.45667
ENSG00000042062	RIPOR3	RIPOR family member 3 [Source:HGNC Symbol;Acc:HGNC:16168]	1.33684	0.418828	0.80917	1	no	up	0.07	0.03	0	0	0.18	0.02	0.0333333	0.0666667
ENSG00000042088	TDP1	tyrosyl-DNA phosphodiesterase 1 [Source:HGNC Symbol;Acc:HGNC:18884]	0.918899	-0.122022	0.211807	0.362268	no	down	22.2	19.49	19.85	22.17	23.94	21.54	20.5133	22.55
ENSG00000042286	AIFM2	apoptosis inducing factor mitochondria associated 2 [Source:HGNC Symbol;Acc:HGNC:21411]	0.824707	-0.278047	0.102452	0.208842	no	down	3.43	3.27	2.98	3.62	3.95	4.36	3.22667	3.97667
ENSG00000042304	C2orf83	chromosome 2 open reading frame 83 [Source:HGNC Symbol;Acc:HGNC:25344]	1	0	1	1	no	no change	0	0	0	0	0	0	0	0
ENSG00000042317	SPATA7	spermatogenesis associated 7 [Source:HGNC Symbol;Acc:HGNC:20423]	1.04652	0.065606	0.676778	0.800831	no	up	7.83	8.56	7.64	8.2	7.69	6.87	8.01	7.58667
ENSG00000042429	MED17	mediator complex subunit 17 [Source:HGNC Symbol;Acc:HGNC:2375]	0.876181	-0.190699	0.085513	0.181463	no	down	13.64	15.27	15.12	15.97	15.73	17.41	14.6767	16.37
ENSG00000042445	RETSAT	retinol saturase [Source:HGNC Symbol;Acc:HGNC:25991]	1.19818	0.260843	0.0886287	0.186465	no	up	8.37	9.03	8.4	5.85	7.72	8.3	8.6	7.29
ENSG00000042493	CAPG	capping actin protein, gelsolin like [Source:HGNC Symbol;Acc:HGNC:1474]	1.15001	0.201647	0.00853448	0.0278676	no	up	396.59	417.52	410.85	376.22	350.69	353.34	408.32	360.083
ENSG00000042753	AP2S1	adaptor related protein complex 2 subunit sigma 1 [Source:HGNC Symbol;Acc:HGNC:565]	0.556479	-0.845602	5.85046e-16	2.2327e-14	no	down	99.62	95.01	97.91	164.74	185.48	166.23	97.5133	172.15
ENSG00000042781	USH2A	usherin [Source:HGNC Symbol;Acc:HGNC:12601]	0.480719	-1.05673	0.406771	1	no	down	0.01	0.01	0	0.01	0.01	0.01	0.00666667	0.01
ENSG00000042813	ZPBP	zona pellucida binding protein [Source:HGNC Symbol;Acc:HGNC:15662]	1	0	1	1	no	no change	0	0	0	0	0	0	0	0
ENSG00000042832	TG	thyroglobulin [Source:HGNC Symbol;Acc:HGNC:11764]	1.58259	0.662287	0.0232508	0.0645446	no	up	2.73	2.66	1.36	1.23	0.88	1.43	2.25	1.18
ENSG00000042980	ADAM28	ADAM metallopeptidase domain 28 [Source:HGNC Symbol;Acc:HGNC:206]	0.773847	-0.369879	0.0731645	0.160663	no	down	3.8	2.29	2.18	3.26	3.94	3.71	2.75667	3.63667
ENSG00000043039	BARX2	BARX homeobox 2 [Source:HGNC Symbol;Acc:HGNC:956]	0.999363	-0.000919192	0.999817	1	no	down	0	0.03	0	0	0	0.03	0.01	0.01
ENSG00000043093	DCUN1D1	defective in cullin neddylation 1 domain containing 1 [Source:HGNC Symbol;Acc:HGNC:18184]	0.870258	-0.200485	0.0355103	0.0907072	no	down	22.69	22.25	18.78	27.17	24.13	23.39	21.24	24.8967
ENSG00000043143	JADE2	jade family PHD finger 2 [Source:HGNC Symbol;Acc:HGNC:22984]	1.27777	0.353632	0.00457142	0.0163434	no	up	18.24	17.22	17.51	15.37	13.15	14.26	17.6567	14.26
ENSG00000043355	ZIC2	Zic family member 2 [Source:HGNC Symbol;Acc:HGNC:12873]	1.32094	0.401562	0.00357522	0.0132442	no	up	30.5	30.52	37.23	27.89	22.52	24.6	32.75	25.0033
ENSG00000043462	LCP2	lymphocyte cytosolic protein 2 [Source:HGNC Symbol;Acc:HGNC:6529]	1.54012	0.623047	8.65582e-11	1.62726e-09	no	up	78.9	77.39	73.21	63.77	50.58	51.8	76.5	55.3833
ENSG00000043514	TRIT1	tRNA isopentenyltransferase 1 [Source:HGNC Symbol;Acc:HGNC:20286]	0.893202	-0.162942	0.0294877	0.0779256	no	down	104.31	106.66	103.71	135.08	139.03	145.66	104.893	139.923
ENSG00000043591	ADRB1	adrenoceptor beta 1 [Source:HGNC Symbol;Acc:HGNC:285]	1.20486	0.268863	0.0982804	0.202492	no	up	8.45	7.34	9.44	8.28	6.49	6.51	8.41	7.09333
ENSG00000044012	GUCA2B	guanylate cyclase activator 2B [Source:HGNC Symbol;Acc:HGNC:4683]	1	0	1	1	no	no change	0	0	0	0	0	0	0	0
ENSG00000044090	CUL7	cullin 7 [Source:HGNC Symbol;Acc:HGNC:21024]	1.40434	0.489892	4.83832e-05	0.000306536	no	up	11.19	10.23	10.34	9.68	7.65	7.47	10.5867	8.26667
ENSG00000044115	CTNNA1	catenin alpha 1 [Source:HGNC Symbol;Acc:HGNC:2509]	0.940469	-0.0885478	0.285774	0.451319	no	down	61.05	60.39	64.26	68.52	62.1	66.1	61.9	65.5733
ENSG00000044446	PHKA2	phosphorylase kinase regulatory subunit alpha 2 [Source:HGNC Symbol;Acc:HGNC:8926]	1.36535	0.449272	6.98714e-05	0.000422547	no	up	18.12	17.29	13.37	8.66	12.7	12.04	16.26	11.1333
ENSG00000044459	CNTLN	centlein [Source:HGNC Symbol;Acc:HGNC:23432]	0.873079	-0.195816	0.0225609	0.0629134	no	down	20.25	19.96	18.75	21.77	23.9	23.91	19.6533	23.1933
ENSG00000044524	EPHA3	EPH receptor A3 [Source:HGNC Symbol;Acc:HGNC:3387]	0.110193	-3.1819	0.248033	1	no	down	0	0	0	0.03	0.03	0	0	0.02
ENSG00000044574	HSPA5	heat shock protein family A (Hsp70) member 5 [Source:HGNC Symbol;Acc:HGNC:5238]	0.58887	-0.763978	1.32071e-13	3.76e-12	no	down	192.99	187.7	220	377.08	327.35	322.21	200.23	342.213
ENSG00000046604	DSG2	desmoglein 2 [Source:HGNC Symbol;Acc:HGNC:3049]	1.8304	0.872157	3.53537e-16	1.39397e-14	no	up	20.83	18.74	20.24	11.08	10	12.32	19.9367	11.1333
ENSG00000046647	GEMIN8	gem nuclear organelle associated protein 8 [Source:HGNC Symbol;Acc:HGNC:26044]	1.04223	0.0596748	0.682286	0.805042	no	up	10.25	9.62	9.69	9.48	10.53	11.39	9.85333	10.4667
ENSG00000046651	OFD1	OFD1 centriole and centriolar satellite protein [Source:HGNC Symbol;Acc:HGNC:2567]	1.31508	0.395155	0.000537606	0.00258393	no	up	24.57	24.81	18.7	16.51	22.13	16.22	22.6933	18.2867
ENSG00000046653	GPM6B	glycoprotein M6B [Source:HGNC Symbol;Acc:HGNC:4461]	1.59905	0.677212	0.00160093	0.00667253	no	up	3.25	2.82	2.12	1.44	2.13	1.65	2.73	1.74
ENSG00000046774	MAGEC2	MAGE family member C2 [Source:HGNC Symbol;Acc:HGNC:13574]	1	0	1	1	no	no change	0	0	0	0	0	0	0	0
ENSG00000046889	PREX2	phosphatidylinositol-3,4,5-trisphosphate dependent Rac exchange factor 2 [Source:HGNC Symbol;Acc:HGNC:22950]	0.140617	-2.83015	0.350402	1	no	down	0	0	0	0.01	0	0.02	0	0.01
ENSG00000047056	WDR37	WD repeat domain 37 [Source:HGNC Symbol;Acc:HGNC:31406]	0.790355	-0.339427	0.000121689	0.000693998	no	down	14.2	14.05	12.81	18.06	17.5	17.64	13.6867	17.7333
ENSG00000047188	YTHDC2	YTH domain containing 2 [Source:HGNC Symbol;Acc:HGNC:24721]	0.884318	-0.177362	0.0765957	0.166698	no	down	22.17	21.51	16.19	19.46	21.92	23.62	19.9567	21.6667
ENSG00000047230	CTPS2	CTP synthase 2 [Source:HGNC Symbol;Acc:HGNC:2520]	1.32395	0.404844	0.000274206	0.00142102	no	up	12.77	12.18	11.47	10.14	9.1	10.62	12.14	9.95333
ENSG00000047249	ATP6V1H	ATPase H+ transporting V1 subunit H [Source:HGNC Symbol;Acc:HGNC:18303]	0.875259	-0.192218	0.0292628	0.0774806	no	down	42.02	37.65	37.46	48.89	43.79	42.41	39.0433	45.03
ENSG00000047315	POLR2B	RNA polymerase II subunit B [Source:HGNC Symbol;Acc:HGNC:9188]	0.989194	-0.0156742	0.830956	0.904109	no	down	90.13	93.97	94.98	97.32	94.3	96.26	93.0267	95.96
ENSG00000047346	FAM214A	family with sequence similarity 214 member A [Source:HGNC Symbol;Acc:HGNC:25609]	1.14802	0.199146	0.10276	0.209199	no	up	15.5	14.1	11.67	12.93	12.58	11.06	13.7567	12.19
ENSG00000047365	ARAP2	ArfGAP with RhoGAP domain, ankyrin repeat and PH domain 2 [Source:HGNC Symbol;Acc:HGNC:16924]	0.738538	-0.437256	0.102248	0.208592	no	down	0.41	1.74	0.52	0.69	0.55	0.68	0.89	0.64
ENSG00000047410	TPR	translocated promoter region, nuclear basket protein [Source:HGNC Symbol;Acc:HGNC:12017]	0.926016	-0.110891	0.0874108	0.184534	no	down	63.31	62.11	53.05	61.8	68.94	64.12	59.49	64.9533
ENSG00000047457	CP	ceruloplasmin [Source:HGNC Symbol;Acc:HGNC:2295]	0.529591	-0.91705	0.764218	1	no	down	0	0.26	0	0	0.07	0.03	0.0866667	0.0333333
ENSG00000047578	KATNIP	katanin interacting protein [Source:HGNC Symbol;Acc:HGNC:29068]	0.907852	-0.139471	0.304332	0.472333	no	down	4.89	7.77	5.12	6.63	7.29	5.29	5.92667	6.40333
ENSG00000047579	DTNBP1	dystrobrevin binding protein 1 [Source:HGNC Symbol;Acc:HGNC:17328]	0.867703	-0.204726	0.198782	0.345629	no	down	11.88	10.61	13.44	13.55	14.02	13.96	11.9767	13.8433
ENSG00000047597	XK	X-linked Kx blood group [Source:HGNC Symbol;Acc:HGNC:12811]	1.08501	0.11771	0.332545	0.502909	no	up	9.63	9.3	10.4	9.14	8.21	10.18	9.77667	9.17667
ENSG00000047617	ANO2	anoctamin 2 [Source:HGNC Symbol;Acc:HGNC:1183]	1	0	1	1	no	no change	0	0	0	0	0	0	0	0
ENSG00000047621	C12orf4	chromosome 12 open reading frame 4 [Source:HGNC Symbol;Acc:HGNC:1184]	0.935838	-0.0956689	0.427136	0.59486	no	down	11.98	11.11	9.71	9.89	11.15	11.97	10.9333	11.0033
ENSG00000047634	SCML1	Scm polycomb group protein like 1 [Source:HGNC Symbol;Acc:HGNC:10580]	0.545064	-0.875503	0.00673787	0.0228641	no	down	0.57	0.45	0.62	0.95	1.21	0.95	0.546667	1.03667
ENSG00000047644	WWC3	WWC family member 3 [Source:HGNC Symbol;Acc:HGNC:29237]	0.870821	-0.199552	0.196115	0.342361	no	down	3.46	3.09	4.09	4.68	4.19	3.84	3.54667	4.23667
ENSG00000047648	ARHGAP6	Rho GTPase activating protein 6 [Source:HGNC Symbol;Acc:HGNC:676]	0.654089	-0.612441	0.213816	0.364898	no	down	0.19	0.26	0.23	0.29	0.29	0.37	0.226667	0.316667
ENSG00000047662	FAM184B	family with sequence similarity 184 member B [Source:HGNC Symbol;Acc:HGNC:29235]	0.987966	-0.0174662	0.975961	0.987357	no	down	0.09	0.15	0.11	0.08	0.13	0.15	0.116667	0.12
ENSG00000047849	MAP4	microtubule associated protein 4 [Source:HGNC Symbol;Acc:HGNC:6862]	1.07402	0.103021	0.185446	0.328107	no	up	44.15	45.08	43.45	54.63	43.63	41	44.2267	46.42
ENSG00000047932	GOPC	golgi associated PDZ and coiled-coil motif containing [Source:HGNC Symbol;Acc:HGNC:17643]	1.00048	0.000686565	0.992409	0.995764	no	up	43.95	46.78	43.1	45.37	45.48	45.32	44.61	45.39
ENSG00000047936	ROS1	ROS proto-oncogene 1, receptor tyrosine kinase [Source:HGNC Symbol;Acc:HGNC:10261]	1.37198	0.456257	0.564079	1	no	up	0.09	0.06	0.04	0.03	0.06	0.03	0.0633333	0.04
ENSG00000048028	USP28	ubiquitin specific peptidase 28 [Source:HGNC Symbol;Acc:HGNC:12625]	0.902797	-0.147527	0.34903	0.519271	no	down	3.93	6.68	4.03	5.79	5.7	5.16	4.88	5.55
ENSG00000048052	HDAC9	histone deacetylase 9 [Source:HGNC Symbol;Acc:HGNC:14065]	1.31772	0.398042	6.1847e-08	7.06563e-07	no	up	100	93.87	81.86	73.61	85.4	86.7	91.91	81.9033
ENSG00000048140	TSPAN17	tetraspanin 17 [Source:HGNC Symbol;Acc:HGNC:13594]	1.13436	0.181873	0.190188	0.334563	no	up	18.48	16.57	21.74	17.35	15.42	16.87	18.93	16.5467
ENSG00000048162	NOP16	NOP16 nucleolar protein [Source:HGNC Symbol;Acc:HGNC:26934]	0.748934	-0.417089	0.00105685	0.00466333	no	down	55.13	53.81	48.37	59.81	78.8	73.17	52.4367	70.5933
ENSG00000048342	CC2D2A	coiled-coil and C2 domain containing 2A [Source:HGNC Symbol;Acc:HGNC:29253]	1.03434	0.0487159	0.869764	0.927611	no	up	1.16	1.22	1.06	1.83	1.2	2.03	1.14667	1.68667
ENSG00000048392	RRM2B	ribonucleotide reductase regulatory TP53 inducible subunit M2B [Source:HGNC Symbol;Acc:HGNC:17296]	0.91124	-0.134098	0.22157	0.374722	no	down	32.69	31.5	22.87	27.37	35.16	31.11	29.02	31.2133
ENSG00000048405	ZNF800	zinc finger protein 800 [Source:HGNC Symbol;Acc:HGNC:27267]	0.871077	-0.199127	0.0583665	0.134463	no	down	15.71	15.59	11.72	15.75	17.77	16.63	14.34	16.7167
ENSG00000048462	TNFRSF17	TNF receptor superfamily member 17 [Source:HGNC Symbol;Acc:HGNC:11913]	1.94646	0.960853	0.813839	1	no	up	0	0	0.16	0	0	0	0.0533333	0
ENSG00000048471	SNX29	sorting nexin 29 [Source:HGNC Symbol;Acc:HGNC:30542]	0.946945	-0.0786479	0.563993	0.714732	no	down	2.36	2.25	2.61	2.69	2.44	2.45	2.40667	2.52667
ENSG00000048540	LMO3	LIM domain only 3 [Source:HGNC Symbol;Acc:HGNC:6643]	0.357908	-1.48234	0.554349	1	no	down	0.02	0	0	0.02	0.02	0.03	0.00666667	0.0233333
ENSG00000048544	MRPS10	mitochondrial ribosomal protein S10 [Source:HGNC Symbol;Acc:HGNC:14502]	0.862781	-0.212934	0.0122854	0.0379661	no	down	74.55	73.45	75.06	80.43	93.92	88.29	74.3533	87.5467
ENSG00000048545	GUCA1A	guanylate cyclase activator 1A [Source:HGNC Symbol;Acc:HGNC:4678]	0.38829	-1.36479	0.481281	1	no	down	0.03	0.02	0	0.02	0.05	0.05	0.0166667	0.04
ENSG00000048649	RSF1	remodeling and spacing factor 1 [Source:HGNC Symbol;Acc:HGNC:18118]	1.04614	0.0650774	0.484228	0.646919	no	up	35.78	32.26	20.57	27.14	36.43	39.7	29.5367	34.4233
ENSG00000048707	VPS13D	vacuolar protein sorting 13 homolog D [Source:HGNC Symbol;Acc:HGNC:23595]	0.956018	-0.0648903	0.554471	0.706144	no	down	11.96	13.55	10.76	13.11	10.92	12.61	12.09	12.2133
ENSG00000048740	CELF2	CUGBP Elav-like family member 2 [Source:HGNC Symbol;Acc:HGNC:2550]	1.42266	0.508594	8.43379e-12	1.86254e-10	no	up	59.58	59.06	47.75	39.73	40.59	40.27	55.4633	40.1967
ENSG00000048828	FAM120A	family with sequence similarity 120A [Source:HGNC Symbol;Acc:HGNC:13247]	1.18782	0.248315	0.0126455	0.0388271	no	up	55.01	52.63	58.15	51.29	46.6	47.1	55.2633	48.33
ENSG00000048991	R3HDM1	R3H domain containing 1 [Source:HGNC Symbol;Acc:HGNC:9757]	0.940171	-0.0890056	0.352824	0.522584	no	down	28.71	27.9	28.99	31.3	29.05	28.1	28.5333	29.4833
ENSG00000049089	COL9A2	collagen type IX alpha 2 chain [Source:HGNC Symbol;Acc:HGNC:2218]	1.21144	0.276718	0.00296422	0.0113098	no	up	556.78	500.81	558.03	453.61	409.76	397.36	538.54	420.243
ENSG00000049130	KITLG	KIT ligand [Source:HGNC Symbol;Acc:HGNC:6343]	0.563816	-0.826702	5.1227e-08	5.93993e-07	no	down	1.75	1.76	1.78	3.12	3.18	3.25	1.76333	3.18333
ENSG00000049167	ERCC8	ERCC excision repair 8, CSA ubiquitin ligase complex subunit [Source:HGNC Symbol;Acc:HGNC:3439]	1.09463	0.13045	0.355079	0.52425	no	up	13.87	12.86	9.41	9.58	11.81	13.48	12.0467	11.6233
ENSG00000049192	ADAMTS6	ADAM metallopeptidase with thrombospondin type 1 motif 6 [Source:HGNC Symbol;Acc:HGNC:222]	1.24363	0.314557	0.260927	0.422174	no	up	1.38	0.96	0.45	0.85	0.87	0.65	0.93	0.79
ENSG00000049239	H6PD	hexose-6-phosphate dehydrogenase/glucose 1-dehydrogenase [Source:HGNC Symbol;Acc:HGNC:4795]	1.52525	0.609049	2.02047e-07	2.10209e-06	no	up	16.05	17.62	15.1	12.91	9.74	10.54	16.2567	11.0633
ENSG00000049245	VAMP3	vesicle associated membrane protein 3 [Source:HGNC Symbol;Acc:HGNC:12644]	0.992601	-0.0107136	0.913663	0.9533	no	down	32.53	32.19	39.51	34.26	41.95	35.37	34.7433	37.1933
ENSG00000049246	PER3	period circadian regulator 3 [Source:HGNC Symbol;Acc:HGNC:8847]	2.03165	1.02265	8.6574e-12	1.90484e-10	no	up	3.29	3.83	3.09	1.69	1.77	1.84	3.40333	1.76667
ENSG00000049247	UTS2	urotensin 2 [Source:HGNC Symbol;Acc:HGNC:12636]	1.12144	0.165357	0.395195	0.564176	no	up	16.8	14.86	13.59	11.68	14.6	15.88	15.0833	14.0533
ENSG00000049249	TNFRSF9	TNF receptor superfamily member 9 [Source:HGNC Symbol;Acc:HGNC:11924]	0.437609	-1.19229	0.158346	1	no	down	0.11	0.05	0.02	0.18	0.16	0.24	0.06	0.193333
ENSG00000049283	EPN3	epsin 3 [Source:HGNC Symbol;Acc:HGNC:18235]	5.37811	2.4271	0.293119	1	no	up	0.45	0.06	0	0.11	0	0	0.17	0.0366667
ENSG00000049323	LTBP1	latent transforming growth factor beta binding protein 1 [Source:HGNC Symbol;Acc:HGNC:6714]	0.580689	-0.784162	0.000903229	0.00407013	no	down	1.02	1.4	1.63	3.38	2.23	1.81	1.35	2.47333
ENSG00000049449	RCN1	reticulocalbin 1 [Source:HGNC Symbol;Acc:HGNC:9934]	0.972947	-0.0395669	0.680053	0.803335	no	down	87.35	88.37	96.66	100.81	89.23	94.66	90.7933	94.9
ENSG00000049540	ELN	elastin [Source:HGNC Symbol;Acc:HGNC:3327]	1	0	1	1	no	no change	0	0	0	0	0	0	0	0
ENSG00000049541	RFC2	replication factor C subunit 2 [Source:HGNC Symbol;Acc:HGNC:9970]	0.486454	-1.03963	7.18691e-31	1.02468e-28	no	down	39.22	41.1	43.06	79	89.79	88.49	41.1267	85.76
ENSG00000049618	ARID1B	AT-rich interaction domain 1B [Source:HGNC Symbol;Acc:HGNC:18040]	1.46864	0.554476	2.27454e-08	2.80921e-07	no	up	49.84	49.32	47.6	36.99	29.28	34.45	48.92	33.5733
ENSG00000049656	CLPTM1L	CLPTM1 like [Source:HGNC Symbol;Acc:HGNC:24308]	1.00932	0.0133851	0.896286	0.941618	no	up	267.07	262.99	273.63	277.33	251.79	248.27	267.897	259.13
ENSG00000049759	NEDD4L	NEDD4 like E3 ubiquitin protein ligase [Source:HGNC Symbol;Acc:HGNC:7728]	1.14571	0.196247	0.141564	0.267233	no	up	8.11	5.48	5.91	5.76	6.21	5.42	6.5	5.79667
ENSG00000049768	FOXP3	forkhead box P3 [Source:HGNC Symbol;Acc:HGNC:6106]	0.856273	-0.223858	0.788551	0.877079	no	down	0.09	0.16	0.43	0.32	0.34	0.17	0.226667	0.276667
ENSG00000049769	PPP1R3F	protein phosphatase 1 regulatory subunit 3F [Source:HGNC Symbol;Acc:HGNC:14944]	1.18161	0.240759	0.340545	0.510669	no	up	1.83	1.7	3.6	1.6	2.06	1.69	2.37667	1.78333
ENSG00000049860	HEXB	hexosaminidase subunit beta [Source:HGNC Symbol;Acc:HGNC:4879]	0.921507	-0.117934	0.171736	0.309691	no	down	143.33	140.29	141.37	153.6	180.76	158.2	141.663	164.187
ENSG00000049883	PTCD2	pentatricopeptide repeat domain 2 [Source:HGNC Symbol;Acc:HGNC:25734]	1.30537	0.384454	0.000593831	0.00281395	no	up	10.21	10.85	7.72	7.02	8.51	7.65	9.59333	7.72667
ENSG00000050030	NEXMIF	neurite extension and migration factor [Source:HGNC Symbol;Acc:HGNC:29433]	0.997336	-0.00384903	0.978248	0.988232	no	down	1.45	1.54	1.35	1.4	1.34	1.59	1.44667	1.44333
ENSG00000050130	JKAMP	JNK1/MAPK8 associated membrane protein [Source:HGNC Symbol;Acc:HGNC:20184]	1.18895	0.249689	0.0113183	0.0353742	no	up	49.55	49.13	40.86	35.18	42.65	35.2	46.5133	37.6767
ENSG00000050165	DKK3	dickkopf WNT signaling pathway inhibitor 3 [Source:HGNC Symbol;Acc:HGNC:2893]	0.513096	-0.9627	0.813488	1	no	down	0	0	0	0.04	0	0	0	0.0133333
ENSG00000050327	ARHGEF5	Rho guanine nucleotide exchange factor 5 [Source:HGNC Symbol;Acc:HGNC:13209]	1.38465	0.469518	0.160931	0.295013	no	up	0.83	0.99	1.1	0.95	0.46	0.45	0.973333	0.62
ENSG00000050344	NFE2L3	NFE2 like bZIP transcription factor 3 [Source:HGNC Symbol;Acc:HGNC:7783]	1.16162	0.216143	0.111326	0.222475	no	up	5.93	6.73	6.13	5.44	4.92	5.63	6.26333	5.33
ENSG00000050393	MCUR1	mitochondrial calcium uniporter regulator 1 [Source:HGNC Symbol;Acc:HGNC:21097]	0.820344	-0.285699	0.0159237	0.0471337	no	down	5.97	5.97	6.56	7.54	6.59	8.27	6.16667	7.46667
ENSG00000050405	LIMA1	LIM domain and actin binding 1 [Source:HGNC Symbol;Acc:HGNC:24636]	0.713995	-0.486013	0.000257871	0.00135011	no	down	13.21	15.31	11.29	16.9	20.4	20.92	13.27	19.4067
ENSG00000050426	LETMD1	LETM1 domain containing 1 [Source:HGNC Symbol;Acc:HGNC:24241]	1.37586	0.460335	1.4772e-08	1.89674e-07	no	up	98.52	95.51	88.21	63.89	70.7	71.35	94.08	68.6467
ENSG00000050438	SLC4A8	solute carrier family 4 member 8 [Source:HGNC Symbol;Acc:HGNC:11034]	1.80945	0.855552	0.0011645	0.00507922	no	up	1	1.18	0.62	0.46	0.42	0.91	0.933333	0.596667
ENSG00000050555	LAMC3	laminin subunit gamma 3 [Source:HGNC Symbol;Acc:HGNC:6494]	5.07185	2.34251	6.84407e-09	9.38269e-08	yes	up	1.19	0.48	1.21	0.12	0.23	0.12	0.96	0.156667
ENSG00000159189	C1QC	complement C1q C chain [Source:HGNC Symbol;Acc:HGNC:1245]	0.0365955	-4.77219	7.22519e-05	0.000435172	yes	down	0	0	0.14	1.09	1.54	1.03	0.0466667	1.22
ENSG00000050730	TNIP3	TNFAIP3 interacting protein 3 [Source:HGNC Symbol;Acc:HGNC:19315]	0.758436	-0.3989	0.817644	1	no	down	0.14	0.29	0	0.1	0.22	0.1	0.143333	0.14
ENSG00000050748	MAPK9	mitogen-activated protein kinase 9 [Source:HGNC Symbol;Acc:HGNC:6886]	1.00417	0.00599942	0.947648	0.971748	no	up	30.7	31.5	35.11	31.79	32.91	32.66	32.4367	32.4533
ENSG00000050767	COL23A1	collagen type XXIII alpha 1 chain [Source:HGNC Symbol;Acc:HGNC:22990]	1.28099	0.357257	0.00139848	0.00594696	no	up	18.4	19.55	19.52	15.95	15.09	16.9	19.1567	15.98
ENSG00000050820	BCAR1	BCAR1 scaffold protein, Cas family member [Source:HGNC Symbol;Acc:HGNC:971]	0.651584	-0.617977	0.00434969	0.0156782	no	down	2.49	2.03	2.67	4.7	3.17	4.76	2.39667	4.21
ENSG00000051009	FHIP1B	FHF complex subunit HOOK interacting protein 1B [Source:HGNC Symbol;Acc:HGNC:25378]	1.14104	0.190344	0.0410984	0.101772	no	up	38.26	35.49	33.12	31.94	27.85	30.38	35.6233	30.0567
ENSG00000051108	HERPUD1	homocysteine inducible ER protein with ubiquitin like domain 1 [Source:HGNC Symbol;Acc:HGNC:13744]	1.07936	0.110179	0.258429	0.419426	no	up	102.7	95.25	100.42	96.79	86.01	95.32	99.4567	92.7067
ENSG00000051128	HOMER3	homer scaffold protein 3 [Source:HGNC Symbol;Acc:HGNC:17514]	0.85979	-0.217944	0.124756	0.242801	no	down	63.01	61.2	86.45	89.74	77.45	75.05	70.22	80.7467
ENSG00000051180	RAD51	RAD51 recombinase [Source:HGNC Symbol;Acc:HGNC:9817]	0.680545	-0.555238	6.73869e-07	6.30761e-06	no	down	25.89	23.44	27.14	36.63	33.81	43.83	25.49	38.09
ENSG00000051341	POLQ	DNA polymerase theta [Source:HGNC Symbol;Acc:HGNC:9186]	0.510913	-0.968851	5.35067e-19	2.87228e-17	no	down	12.54	12.52	10.74	22.88	27.86	26.14	11.9333	25.6267
ENSG00000051382	PIK3CB	phosphatidylinositol-4,5-bisphosphate 3-kinase catalytic subunit beta [Source:HGNC Symbol;Acc:HGNC:8976]	1.08512	0.117854	0.144374	0.271618	no	up	40.27	41.96	41.43	41.03	35.96	36.44	41.22	37.81
ENSG00000051523	CYBA	cytochrome b-245 alpha chain [Source:HGNC Symbol;Acc:HGNC:2577]	0.774083	-0.369441	3.22983e-05	0.000213096	no	down	341.45	335.12	370.58	455.75	499	466.21	349.05	473.653
ENSG00000051596	THOC3	THO complex 3 [Source:HGNC Symbol;Acc:HGNC:19072]	0.730117	-0.4538	1.02815e-05	7.53752e-05	no	down	39.6	43.69	39.49	53.28	56.38	65.49	40.9267	58.3833
ENSG00000051620	HEBP2	heme binding protein 2 [Source:HGNC Symbol;Acc:HGNC:15716]	1.88836	0.917131	1.91536e-21	1.30288e-19	no	up	46.64	43.28	53.85	28.98	25.85	27.48	47.9233	27.4367
ENSG00000051825	MPHOSPH9	M-phase phosphoprotein 9 [Source:HGNC Symbol;Acc:HGNC:7215]	1.17036	0.226948	0.0888955	0.186805	no	up	23.06	17.01	9.4	12.51	16.38	16.55	16.49	15.1467
ENSG00000052126	PLEKHA5	pleckstrin homology domain containing A5 [Source:HGNC Symbol;Acc:HGNC:30036]	1.06829	0.0953068	0.56231	0.713273	no	up	3.56	3.74	3.83	3.74	3.32	3.69	3.71	3.58333
ENSG00000052344	PRSS8	serine protease 8 [Source:HGNC Symbol;Acc:HGNC:9491]	0.996412	-0.00518619	0.997948	1	no	down	0.05	0.03	0.04	0	0.04	0.09	0.04	0.0433333
ENSG00000052723	SIKE1	suppressor of IKBKE 1 [Source:HGNC Symbol;Acc:HGNC:26119]	0.890759	-0.166893	0.017971	0.0520441	no	down	48.99	48.25	41.1	54	55.24	58.01	46.1133	55.75
ENSG00000052749	RRP12	ribosomal RNA processing 12 homolog [Source:HGNC Symbol;Acc:HGNC:29100]	0.382276	-1.38731	3.47429e-33	5.7868e-31	no	down	11.33	11.5	10.85	31	27.34	26.98	11.2267	28.44
ENSG00000052795	FNIP2	folliculin interacting protein 2 [Source:HGNC Symbol;Acc:HGNC:29280]	0.741443	-0.431592	0.00017773	0.000974917	no	down	4.82	5.17	3.56	5.74	6.46	5.58	4.51667	5.92667
ENSG00000052802	MSMO1	methylsterol monooxygenase 1 [Source:HGNC Symbol;Acc:HGNC:10545]	1.06202	0.0868128	0.536746	0.692083	no	up	32.68	42.29	27.36	32.74	33.18	32.5	34.11	32.8067
ENSG00000052841	TTC17	tetratricopeptide repeat domain 17 [Source:HGNC Symbol;Acc:HGNC:25596]	1.22842	0.296807	8.96276e-05	0.000527176	no	up	82.9	88.6	71.15	70.33	65.05	73.61	80.8833	69.6633
ENSG00000052850	ALX4	ALX homeobox 4 [Source:HGNC Symbol;Acc:HGNC:450]	1.18543	0.24541	0.052152	0.123074	no	up	7.24	7.13	8.17	7.17	6.1	6.11	7.51333	6.46
ENSG00000053108	FSTL4	follistatin like 4 [Source:HGNC Symbol;Acc:HGNC:21389]	0.580552	-0.784502	0.654484	1	no	down	0	0.15	0.17	0.16	0	0.28	0.106667	0.146667
ENSG00000053254	FOXN3	forkhead box N3 [Source:HGNC Symbol;Acc:HGNC:1928]	1.15066	0.202459	0.0312947	0.0819113	no	up	36.7	35.95	32.6	34.33	28.9	33.2	35.0833	32.1433
ENSG00000053328	METTL24	methyltransferase like 24 [Source:HGNC Symbol;Acc:HGNC:21566]	1.53264	0.616019	0.829736	1	no	up	0.06	0	0	0	0	0.04	0.02	0.0133333
ENSG00000053371	AKR7A2	aldo-keto reductase family 7 member A2 [Source:HGNC Symbol;Acc:HGNC:389]	1.04993	0.0702987	0.543866	0.697724	no	up	46.13	43.4	53.61	44.56	46.17	45.39	47.7133	45.3733
ENSG00000053372	MRTO4	MRT4 homolog, ribosome maturation factor [Source:HGNC Symbol;Acc:HGNC:18477]	0.643235	-0.636583	8.10192e-10	1.30436e-08	no	down	27.74	29.77	29.79	41.59	48.63	47.86	29.1	46.0267
ENSG00000053438	NNAT	neuronatin [Source:HGNC Symbol;Acc:HGNC:7860]	1.75161	0.808683	0.202033	0.349983	no	up	1.35	1.45	1.02	1	0.86	0.36	1.27333	0.74
ENSG00000053501	USE1	unconventional SNARE in the ER 1 [Source:HGNC Symbol;Acc:HGNC:30882]	1.16568	0.221171	0.124799	0.242813	no	up	37.14	39.76	41.43	32.68	29.59	34.74	39.4433	32.3367
ENSG00000053524	MCF2L2	MCF.2 cell line derived transforming sequence-like 2 [Source:HGNC Symbol;Acc:HGNC:30319]	1.03996	0.056531	0.79526	0.880592	no	up	3.46	3.19	2	3.01	3.75	2.75	2.88333	3.17
ENSG00000053702	NRIP2	nuclear receptor interacting protein 2 [Source:HGNC Symbol;Acc:HGNC:23078]	0.777793	-0.362542	0.661827	0.790502	no	down	0.23	0.16	0.05	0.12	0.29	0.19	0.146667	0.2
ENSG00000053747	LAMA3	laminin subunit alpha 3 [Source:HGNC Symbol;Acc:HGNC:6483]	1.2511	0.323201	0.0154453	0.0459008	no	up	3.98	4.34	3.06	3.13	2.99	2.91	3.79333	3.01
ENSG00000053770	AP5M1	adaptor related protein complex 5 subunit mu 1 [Source:HGNC Symbol;Acc:HGNC:20192]	1.14885	0.200195	0.0276514	0.0741646	no	up	24.77	23.05	22.42	17.75	20.37	21.48	23.4133	19.8667
ENSG00000053900	ANAPC4	anaphase promoting complex subunit 4 [Source:HGNC Symbol;Acc:HGNC:19990]	0.967919	-0.047042	0.635184	0.770725	no	down	38.62	35.34	29.51	31.08	37.78	34.66	34.49	34.5067
ENSG00000053918	KCNQ1	potassium voltage-gated channel subfamily Q member 1 [Source:HGNC Symbol;Acc:HGNC:6294]	1.31211	0.391893	0.0076545	0.0254512	no	up	17.25	12.61	16.52	10.22	10.24	9.7	15.46	10.0533
ENSG00000054116	TRAPPC3	trafficking protein particle complex subunit 3 [Source:HGNC Symbol;Acc:HGNC:19942]	1.02857	0.0406463	0.704368	0.819771	no	up	47.39	50.13	53.01	44.94	52.41	47.99	50.1767	48.4467
ENSG00000054118	THRAP3	thyroid hormone receptor associated protein 3 [Source:HGNC Symbol;Acc:HGNC:22964]	0.936078	-0.095299	0.248098	0.407071	no	down	68.13	69.01	69.39	79.77	73.37	71.75	68.8433	74.9633
ENSG00000054148	PHPT1	phosphohistidine phosphatase 1 [Source:HGNC Symbol;Acc:HGNC:30033]	0.891058	-0.166409	0.208395	0.357875	no	down	123.14	117.22	123.11	119.86	170.1	162.88	121.157	150.947
ENSG00000054179	ENTPD2	ectonucleoside triphosphate diphosphohydrolase 2 [Source:HGNC Symbol;Acc:HGNC:3364]	1.02759	0.0392671	0.987534	1	no	up	0.05	0	0.05	0.05	0.11	0	0.0333333	0.0533333
ENSG00000054219	LY75	lymphocyte antigen 75 [Source:HGNC Symbol;Acc:HGNC:6729]	1.24106	0.311571	8.69798e-05	0.000513636	no	up	21.08	21.18	19.6	16.36	16.59	17.66	20.62	16.87
ENSG00000054267	ARID4B	AT-rich interaction domain 4B [Source:HGNC Symbol;Acc:HGNC:15550]	0.964397	-0.0523004	0.478389	0.641571	no	down	42.69	46.67	40.13	48.23	46.6	49.24	43.1633	48.0233
ENSG00000054277	OPN3	opsin 3 [Source:HGNC Symbol;Acc:HGNC:14007]	1.05572	0.0782272	0.645527	0.778283	no	up	8.25	8.99	8.94	8.01	10.14	7.31	8.72667	8.48667
ENSG00000054282	SDCCAG8	SHH signaling and ciliogenesis regulator SDCCAG8 [Source:HGNC Symbol;Acc:HGNC:10671]	1.36484	0.448727	3.58801e-07	3.54465e-06	no	up	66.81	60.84	66.37	46.93	55.24	49.55	64.6733	50.5733
ENSG00000054356	PTPRN	protein tyrosine phosphatase receptor type N [Source:HGNC Symbol;Acc:HGNC:9676]	1	0	1	1	no	no change	0	0	0	0	0	0	0	0
ENSG00000054392	HHAT	hedgehog acyltransferase [Source:HGNC Symbol;Acc:HGNC:18270]	0.824656	-0.278136	0.746052	1	no	down	0.05	0.12	0.16	0.17	0.08	0.18	0.11	0.143333
ENSG00000054523	KIF1B	kinesin family member 1B [Source:HGNC Symbol;Acc:HGNC:16636]	0.888027	-0.171325	0.11003	0.220455	no	down	7.42	6.65	6.79	8.97	7.63	8.29	6.95333	8.29667
ENSG00000054598	FOXC1	forkhead box C1 [Source:HGNC Symbol;Acc:HGNC:3800]	1.04743	0.0668493	0.793317	0.87915	no	up	1.84	1.85	2.57	2.45	1.44	2.19	2.08667	2.02667
ENSG00000054611	TBC1D22A	TBC1 domain family member 22A [Source:HGNC Symbol;Acc:HGNC:1309]	0.959338	-0.0598886	0.625779	0.763566	no	down	7.36	9.48	8.78	10.33	9.08	9.59	8.54	9.66667
ENSG00000054654	SYNE2	spectrin repeat containing nuclear envelope protein 2 [Source:HGNC Symbol;Acc:HGNC:17084]	0.806328	-0.310561	0.558132	0.709438	no	down	0.26	1.21	0.49	0.29	0.56	0.49	0.653333	0.446667
ENSG00000054690	PLEKHH1	pleckstrin homology, MyTH4 and FERM domain containing H1 [Source:HGNC Symbol;Acc:HGNC:17733]	0.633849	-0.657789	3.89266e-07	3.80554e-06	no	down	6.44	7.35	6.35	10.04	12.66	14.37	6.71333	12.3567
ENSG00000054793	ATP9A	ATPase phospholipid transporting 9A (putative) [Source:HGNC Symbol;Acc:HGNC:13540]	1.85737	0.893264	1.35752e-06	1.19181e-05	no	up	2.13	2.09	2.16	1.33	0.88	1.23	2.12667	1.14667
ENSG00000054796	SPO11	SPO11 initiator of meiotic double stranded breaks [Source:HGNC Symbol;Acc:HGNC:11250]	1	0	1	1	no	no change	0	0	0	0	0	0	0	0
ENSG00000054803	CBLN4	cerebellin 4 precursor [Source:HGNC Symbol;Acc:HGNC:16231]	1	0	1	1	no	no change	0	0	0	0	0	0	0	0
ENSG00000054938	CHRDL2	chordin like 2 [Source:HGNC Symbol;Acc:HGNC:24168]	0.513096	-0.9627	0.813488	1	no	down	0	0	0	0	0.04	0	0	0.0133333
ENSG00000054965	FAM168A	family with sequence similarity 168 member A [Source:HGNC Symbol;Acc:HGNC:28999]	1.11083	0.151642	0.0554413	0.129109	no	up	18.75	18.94	16.26	16.19	17.06	16.25	17.9833	16.5
ENSG00000054967	RELT	RELT TNF receptor [Source:HGNC Symbol;Acc:HGNC:13764]	0.844604	-0.243653	0.023266	0.0645766	no	down	8.8	8.95	9.56	10.5	11.11	11.46	9.10333	11.0233
ENSG00000054983	GALC	galactosylceramidase [Source:HGNC Symbol;Acc:HGNC:4115]	1.23228	0.301332	0.00115614	0.00505145	no	up	17.92	16.93	16.02	14.21	14.35	15.17	16.9567	14.5767
ENSG00000055044	NOP58	NOP58 ribonucleoprotein [Source:HGNC Symbol;Acc:HGNC:29926]	0.930423	-0.104042	0.198407	0.345179	no	down	119.37	121.82	124.5	129.46	135.56	135.22	121.897	133.413
ENSG00000055070	SZRD1	SUZ RNA binding domain containing 1 [Source:HGNC Symbol;Acc:HGNC:30232]	0.820088	-0.28615	0.000854679	0.00388475	no	down	68.55	73.48	76.74	88.31	88.93	85.32	72.9233	87.52
ENSG00000055118	KCNH2	potassium voltage-gated channel subfamily H member 2 [Source:HGNC Symbol;Acc:HGNC:6251]	1.99101	0.993499	0.00422416	0.0152983	no	up	0.75	0.89	1.2	0.38	0.53	0.57	0.946667	0.493333
ENSG00000055130	CUL1	cullin 1 [Source:HGNC Symbol;Acc:HGNC:2551]	0.801991	-0.318342	0.000320924	0.00163182	no	down	43.51	40.6	41.23	47.99	57.91	53.36	41.78	53.0867
ENSG00000055147	FAM114A2	family with sequence similarity 114 member A2 [Source:HGNC Symbol;Acc:HGNC:1333]	0.972163	-0.0407297	0.724186	0.83375	no	down	13.34	14.61	13.08	14.62	14.55	15.19	13.6767	14.7867
ENSG00000055163	CYFIP2	cytoplasmic FMR1 interacting protein 2 [Source:HGNC Symbol;Acc:HGNC:13760]	1.84951	0.887146	9.63629e-05	0.000562522	no	up	1.97	1.49	2.16	2.43	1.49	0.9	1.87333	1.60667
ENSG00000055208	TAB2	TGF-beta activated kinase 1 (MAP3K7) binding protein 2 [Source:HGNC Symbol;Acc:HGNC:17075]	1.14546	0.195925	0.0117456	0.0365339	no	up	73.52	72.5	72.96	66.63	62.08	63.54	72.9933	64.0833
ENSG00000055211	GINM1	glycosylated integral membrane protein 1 [Source:HGNC Symbol;Acc:HGNC:21074]	0.885216	-0.175898	0.0384578	0.0965277	no	down	40.24	40.73	40.01	46.61	45.63	46.55	40.3267	46.2633
ENSG00000055332	EIF2AK2	eukaryotic translation initiation factor 2 alpha kinase 2 [Source:HGNC Symbol;Acc:HGNC:9437]	0.429172	-1.22037	6.81409e-47	2.42881e-44	no	down	18.96	18.39	17.31	39.1	49.72	43.49	18.22	44.1033
ENSG00000055483	USP36	ubiquitin specific peptidase 36 [Source:HGNC Symbol;Acc:HGNC:20062]	0.758262	-0.399231	1.73734e-05	0.000121757	no	down	15.96	14.52	13.45	19.42	18.21	18.18	14.6433	18.6033
ENSG00000055609	KMT2C	lysine methyltransferase 2C [Source:HGNC Symbol;Acc:HGNC:13726]	1.01137	0.016309	0.906855	0.948918	no	up	34.81	37.81	24.84	32.62	31.95	34.69	32.4867	33.0867
ENSG00000055732	MCOLN3	mucolipin TRP cation channel 3 [Source:HGNC Symbol;Acc:HGNC:13358]	0.917905	-0.123584	0.351493	0.521308	no	down	11.67	10.79	9.19	10.31	12.67	12.27	10.55	11.75
ENSG00000055813	CCDC85A	coiled-coil domain containing 85A [Source:HGNC Symbol;Acc:HGNC:29400]	1.21815	0.284688	0.565477	0.715959	no	up	0.3	0.42	0.43	0.21	0.22	0.52	0.383333	0.316667
ENSG00000055917	PUM2	pumilio RNA binding family member 2 [Source:HGNC Symbol;Acc:HGNC:14958]	1.37175	0.456015	3.75973e-09	5.38632e-08	no	up	80.22	89.91	80.24	60.07	61.26	62.72	83.4567	61.35
ENSG00000055950	MRPL43	mitochondrial ribosomal protein L43 [Source:HGNC Symbol;Acc:HGNC:14517]	0.977888	-0.0322592	0.811057	0.890779	no	down	29.67	24.81	24.98	25.57	28.67	25.44	26.4867	26.56
ENSG00000055955	ITIH4	inter-alpha-trypsin inhibitor heavy chain 4 [Source:HGNC Symbol;Acc:HGNC:6169]	1.30777	0.387105	0.214002	0.365076	no	up	6.22	4.74	4.1	3.41	5.3	3.26	5.02	3.99
ENSG00000055957	ITIH1	inter-alpha-trypsin inhibitor heavy chain 1 [Source:HGNC Symbol;Acc:HGNC:6166]	8.4595	3.08057	0.281854	1	no	up	0.03	0.17	0	0	0	0	0.0666667	0
ENSG00000056050	HPF1	histone PARylation factor 1 [Source:HGNC Symbol;Acc:HGNC:26051]	0.699599	-0.5154	2.2292e-05	0.000152568	no	down	26.74	28.43	22.23	36.11	38.05	35.8	25.8	36.6533
ENSG00000056097	ZFR	zinc finger RNA binding protein [Source:HGNC Symbol;Acc:HGNC:17277]	0.667379	-0.583421	1.21433e-17	5.60668e-16	no	down	448.4	430.02	395.47	601.35	646.86	673.18	424.63	640.463
ENSG00000056277	ZNF280C	zinc finger protein 280C [Source:HGNC Symbol;Acc:HGNC:25955]	0.828184	-0.271977	0.024338	0.0668957	no	down	5.39	6.2	5.23	7.4	6.86	6.57	5.60667	6.94333
ENSG00000056291	NPFFR2	neuropeptide FF receptor 2 [Source:HGNC Symbol;Acc:HGNC:4525]	0.999363	-0.000918795	0.999814	1	no	down	0.04	0	0	0.06	0	0	0.0133333	0.02
ENSG00000056487	PHF21B	PHD finger protein 21B [Source:HGNC Symbol;Acc:HGNC:25161]	0.666029	-0.586342	0.527195	1	no	down	0.2	0.07	0.07	0.16	0.1	0.07	0.113333	0.11
ENSG00000056558	TRAF1	TNF receptor associated factor 1 [Source:HGNC Symbol;Acc:HGNC:12031]	1.35118	0.434216	0.0848607	0.180476	no	up	1.48	1.81	1.8	1.63	1.25	0.95	1.69667	1.27667
ENSG00000056586	RC3H2	ring finger and CCCH-type domains 2 [Source:HGNC Symbol;Acc:HGNC:21461]	0.924771	-0.112831	0.16851	0.305264	no	down	18.07	18.54	15.65	20.14	19.24	19.87	17.42	19.75
ENSG00000056736	IL17RB	interleukin 17 receptor B [Source:HGNC Symbol;Acc:HGNC:18015]	0.958713	-0.0608292	0.901338	0.945254	no	down	1.11	0.69	0.41	0.52	0.9	0.88	0.736667	0.766667
ENSG00000056972	TRAF3IP2	TRAF3 interacting protein 2 [Source:HGNC Symbol;Acc:HGNC:1343]	1.02223	0.0317141	0.817937	0.896071	no	up	16.29	13.96	19.26	19.62	16.17	15.72	16.5033	17.17
ENSG00000056998	GYG2	glycogenin 2 [Source:HGNC Symbol;Acc:HGNC:4700]	1.39384	0.479066	0.010387	0.0328923	no	up	8.21	7.03	9.13	6.74	4.67	6.48	8.12333	5.96333
ENSG00000057019	DCBLD2	discoidin, CUB and LCCL domain containing 2 [Source:HGNC Symbol;Acc:HGNC:24627]	0.806448	-0.310347	0.0103483	0.032787	no	down	5.02	4.38	4.16	5.08	5.51	6.37	4.52	5.65333
ENSG00000057149	SERPINB3	serpin family B member 3 [Source:HGNC Symbol;Acc:HGNC:10569]	1	0	1	1	no	no change	0	0	0	0	0	0	0	0
ENSG00000057252	SOAT1	sterol O-acyltransferase 1 [Source:HGNC Symbol;Acc:HGNC:11177]	0.77314	-0.371198	9.65945e-05	0.00056332	no	down	11.09	11.84	11.61	16.38	15.6	17.54	11.5133	16.5067
ENSG00000057294	PKP2	plakophilin 2 [Source:HGNC Symbol;Acc:HGNC:9024]	1.95764	0.969113	0.055342	0.128895	no	up	1.17	0.66	0.49	0.31	0.22	0.4	0.773333	0.31
ENSG00000057468	MSH4	mutS homolog 4 [Source:HGNC Symbol;Acc:HGNC:7327]	0.747976	-0.418936	0.828405	1	no	down	0	0.07	0	0.02	0.02	0.06	0.0233333	0.0333333
ENSG00000057593	F7	coagulation factor VII [Source:HGNC Symbol;Acc:HGNC:3544]	1	0	1	1	no	no change	0	0	0	0	0	0	0	0
ENSG00000057608	GDI2	GDP dissociation inhibitor 2 [Source:HGNC Symbol;Acc:HGNC:4227]	1.12836	0.174234	0.0102493	0.0325662	no	up	280.18	300.55	275.02	257.89	261.65	250.77	285.25	256.77
ENSG00000057657	PRDM1	PR/SET domain 1 [Source:HGNC Symbol;Acc:HGNC:9346]	0.694564	-0.52582	0.00881998	0.0286744	no	down	2.8	1.97	2.47	4.13	2.91	3.18	2.41333	3.40667
ENSG00000163221	S100A12	S100 calcium binding protein A12 [Source:HGNC Symbol;Acc:HGNC:10489]	0.712695	-0.488643	1.84597e-08	2.32173e-07	no	down	23.75	22.47	22.17	30.32	33.59	34.48	22.7967	32.7967
ENSG00000057704	TMCC3	transmembrane and coiled-coil domain family 3 [Source:HGNC Symbol;Acc:HGNC:29199]	1.11872	0.161851	0.618493	0.757683	no	up	0.55	0.44	0.63	0.54	0.48	0.66	0.54	0.56
ENSG00000057757	PITHD1	PITH domain containing 1 [Source:HGNC Symbol;Acc:HGNC:25022]	0.521912	-0.938123	3.164e-21	2.09624e-19	no	down	28.1	31.39	30.77	56.99	60.48	57.24	30.0867	58.2367
ENSG00000057935	MTA3	metastasis associated 1 family member 3 [Source:HGNC Symbol;Acc:HGNC:23784]	1.09985	0.1373	0.173819	0.312342	no	up	18.18	18.78	15.58	16.85	18.76	19.04	17.5133	18.2167
ENSG00000058056	USP13	ubiquitin specific peptidase 13 [Source:HGNC Symbol;Acc:HGNC:12611]	1.20266	0.266233	0.00134806	0.00577057	no	up	23.89	13.37	17.19	41.19	12.19	13.07	18.15	22.15
ENSG00000058063	ATP11B	ATPase phospholipid transporting 11B (putative) [Source:HGNC Symbol;Acc:HGNC:13553]	1.20153	0.264879	0.000855492	0.00388745	no	up	43.77	42.04	37.09	36.6	33.76	34.82	40.9667	35.06
ENSG00000058085	LAMC2	laminin subunit gamma 2 [Source:HGNC Symbol;Acc:HGNC:6493]	0.419668	-1.25268	0.208433	1	no	down	0.06	0.03	0.01	0.05	0.12	0.08	0.0333333	0.0833333
ENSG00000058091	CDK14	cyclin dependent kinase 14 [Source:HGNC Symbol;Acc:HGNC:8883]	1.06782	0.0946702	0.386811	0.556442	no	up	9.04	8.8	8.46	8.65	7.31	8.09	8.76667	8.01667
ENSG00000058262	SEC61A1	SEC61 translocon subunit alpha 1 [Source:HGNC Symbol;Acc:HGNC:18276]	0.938645	-0.0913486	0.353866	0.523257	no	down	108.53	108.55	126.93	130.46	120.07	124.35	114.67	124.96
ENSG00000058272	PPP1R12A	protein phosphatase 1 regulatory subunit 12A [Source:HGNC Symbol;Acc:HGNC:7618]	0.857927	-0.221073	0.00989199	0.031638	no	down	60.32	53.57	37.36	47.59	53.91	53.97	50.4167	51.8233
ENSG00000058335	RASGRF1	Ras protein specific guanine nucleotide releasing factor 1 [Source:HGNC Symbol;Acc:HGNC:9875]	2.33735	1.22487	5.73924e-09	7.94136e-08	no	up	5.99	5.57	8.81	3.63	1.9	2.25	6.79	2.59333
ENSG00000058404	CAMK2B	calcium/calmodulin dependent protein kinase II beta [Source:HGNC Symbol;Acc:HGNC:1461]	1.2307	0.299481	0.392227	0.561279	no	up	0.92	0.66	1.3	0.76	0.86	1.46	0.96	1.02667
ENSG00000058453	CROCC	ciliary rootlet coiled-coil, rootletin [Source:HGNC Symbol;Acc:HGNC:21299]	0.979736	-0.0295353	0.819111	0.896709	no	down	9.83	9.28	6.17	10.68	9.35	8.09	8.42667	9.37333
ENSG00000058600	POLR3E	RNA polymerase III subunit E [Source:HGNC Symbol;Acc:HGNC:30347]	0.802462	-0.317494	0.00202414	0.00815485	no	down	17.63	20.76	19.87	26.14	19.06	22.72	19.42	22.64
ENSG00000058668	ATP2B4	ATPase plasma membrane Ca2+ transporting 4 [Source:HGNC Symbol;Acc:HGNC:817]	2.04439	1.03167	1.28229e-38	3.04706e-36	no	up	70.14	71.93	74.47	39.52	32.01	36.46	72.18	35.9967
ENSG00000058673	ZC3H11A	zinc finger CCCH-type containing 11A [Source:HGNC Symbol;Acc:HGNC:29093]	1.22341	0.29091	0.000319263	0.00162395	no	up	104.81	101.89	108.65	92.15	83.07	80.86	105.117	85.36
ENSG00000058729	RIOK2	RIO kinase 2 [Source:HGNC Symbol;Acc:HGNC:18999]	1.12126	0.165115	0.0795051	0.171447	no	up	20.15	19.51	19.9	18.31	18.56	18.23	19.8533	18.3667
ENSG00000058799	YIPF1	Yip1 domain family member 1 [Source:HGNC Symbol;Acc:HGNC:25231]	1.44269	0.528757	3.2305e-06	2.63376e-05	no	up	31.89	28.59	29.52	22.21	20.18	22.71	30	21.7
ENSG00000058804	NDC1	NDC1 transmembrane nucleoporin [Source:HGNC Symbol;Acc:HGNC:25525]	0.954077	-0.0678229	0.37541	0.54535	no	down	54.22	53.57	55.44	55.45	60.62	59.65	54.41	58.5733
ENSG00000058866	DGKG	diacylglycerol kinase gamma [Source:HGNC Symbol;Acc:HGNC:2853]	1.1769	0.234994	0.106413	0.214682	no	up	7.3	7.85	4.97	6.6	7.89	7.06	6.70667	7.18333
ENSG00000059122	FLYWCH1	FLYWCH-type zinc finger 1 [Source:HGNC Symbol;Acc:HGNC:25404]	0.8133	-0.29814	0.00979931	0.0314163	no	down	15.56	13.43	17.22	22.03	20.18	21.88	15.4033	21.3633
ENSG00000059145	UNKL	unk like zinc finger [Source:HGNC Symbol;Acc:HGNC:14184]	1.21134	0.276601	0.0549005	0.128135	no	up	14.71	4.7	4.75	4.46	4.57	5.49	8.05333	4.84
ENSG00000285508	MKKS	MKKS centrosomal shuttling protein [Source:NCBI gene (formerly Entrezgene);Acc:8195]	0.0404941	-4.62614	7.05667e-11	1.34363e-09	yes	down	0	0.26	0.35	4.56	4.34	5.4	0.203333	4.76667
ENSG00000059378	PARP12	poly(ADP-ribose) polymerase family member 12 [Source:HGNC Symbol;Acc:HGNC:21919]	0.695485	-0.523908	2.46629e-08	3.03342e-07	no	down	33.52	27.85	26.58	36.6	40.36	40.59	29.3167	39.1833
ENSG00000059573	ALDH18A1	aldehyde dehydrogenase 18 family member A1 [Source:HGNC Symbol;Acc:HGNC:9722]	1.27176	0.346832	0.0013383	0.00573344	no	up	30.33	31.4	36.27	26.95	26.44	25.31	32.6667	26.2333
ENSG00000059588	TARBP1	TAR (HIV-1) RNA binding protein 1 [Source:HGNC Symbol;Acc:HGNC:11568]	0.746581	-0.42163	0.000130287	0.000737838	no	down	164.96	161.75	129.11	181.11	223.73	209.38	151.94	204.74
ENSG00000059691	GATB	glutamyl-tRNA amidotransferase subunit B [Source:HGNC Symbol;Acc:HGNC:8849]	0.876309	-0.190489	0.159849	0.293815	no	down	7.67	8.18	8.24	8.78	10.07	9.43	8.03	9.42667
ENSG00000059728	MXD1	MAX dimerization protein 1 [Source:HGNC Symbol;Acc:HGNC:6761]	0.473385	-1.07891	1.11591e-14	3.6358e-13	no	down	7.68	7.8	8.13	20.37	14.12	17.02	7.87	17.17
ENSG00000059758	CDK17	cyclin dependent kinase 17 [Source:HGNC Symbol;Acc:HGNC:8750]	1.37696	0.461489	9.60326e-06	7.07814e-05	no	up	15.29	15.63	15.71	11.71	11.59	11.93	15.5433	11.7433
ENSG00000059769	DNAJC25	DnaJ heat shock protein family (Hsp40) member C25 [Source:HGNC Symbol;Acc:HGNC:34187]	0.865508	-0.208381	0.151294	0.281546	no	down	6.28	5.62	5.97	6.94	7.12	6.97	5.95667	7.01
ENSG00000059804	SLC2A3	solute carrier family 2 member 3 [Source:HGNC Symbol;Acc:HGNC:11007]	1.56816	0.64907	4.92995e-05	0.000311456	no	up	5.07	4.75	6.39	3.5	2.91	4.23	5.40333	3.54667
ENSG00000059915	PSD	pleckstrin and Sec7 domain containing [Source:HGNC Symbol;Acc:HGNC:9507]	1.39563	0.480912	0.318708	0.487763	no	up	0.97	0.8	1.3	0.6	1.01	0.67	1.02333	0.76
ENSG00000060069	CTDP1	CTD phosphatase subunit 1 [Source:HGNC Symbol;Acc:HGNC:2498]	0.780406	-0.357703	0.00139782	0.00594696	no	down	12.72	13.31	14.14	18.85	16.99	16.03	13.39	17.29
ENSG00000060138	YBX3	Y-box binding protein 3 [Source:HGNC Symbol;Acc:HGNC:2428]	1.09232	0.127394	0.198997	0.345868	no	up	78.01	71.01	86.03	68.22	62.34	64.81	78.35	65.1233
ENSG00000060140	STYK1	serine/threonine/tyrosine kinase 1 [Source:HGNC Symbol;Acc:HGNC:18889]	1.43101	0.517033	0.495671	0.65664	no	up	0.26	0.68	0.24	0.13	0.38	0.11	0.393333	0.206667
ENSG00000060237	WNK1	WNK lysine deficient protein kinase 1 [Source:HGNC Symbol;Acc:HGNC:14540]	1.31609	0.396256	5.65287e-07	5.38458e-06	no	up	98.51	98.73	83.42	71.59	73.74	70.91	93.5533	72.08
ENSG00000060303	RPS17P5	ribosomal protein S17 pseudogene 5 [Source:HGNC Symbol;Acc:HGNC:21352]	1	0	1	1	no	no change	0	0	0	0	0	0	0	0
ENSG00000060339	CCAR1	cell division cycle and apoptosis regulator 1 [Source:HGNC Symbol;Acc:HGNC:24236]	1.04126	0.0583334	0.401847	0.571429	no	up	92.32	87.21	97.25	83.3	79.49	85.08	92.26	82.6233
ENSG00000060491	OGFR	opioid growth factor receptor [Source:HGNC Symbol;Acc:HGNC:15768]	0.864671	-0.209776	0.0790288	0.170701	no	down	26.88	25.55	31.61	37.29	33.87	31.72	28.0133	34.2933
ENSG00000060558	GNA15	G protein subunit alpha 15 [Source:HGNC Symbol;Acc:HGNC:4383]	0.993407	-0.00954363	0.932603	0.963639	no	down	33.8	36.52	40.92	39.5	38.68	35.58	37.08	37.92
ENSG00000060566	CREB3L3	cAMP responsive element binding protein 3 like 3 [Source:HGNC Symbol;Acc:HGNC:18855]	0.514091	-0.959903	0.773322	1	no	down	0	0	0.05	0	0.06	0	0.0166667	0.02
ENSG00000060642	PIGV	phosphatidylinositol glycan anchor biosynthesis class V [Source:HGNC Symbol;Acc:HGNC:26031]	1.17867	0.237158	0.103624	0.210483	no	up	9.17	9.45	10.86	10.58	7.23	9.01	9.82667	8.94
ENSG00000060656	PTPRU	protein tyrosine phosphatase receptor type U [Source:HGNC Symbol;Acc:HGNC:9683]	0.861916	-0.214381	0.241117	0.398182	no	down	2.84	2.77	2.64	3.11	2.28	2.81	2.75	2.73333
ENSG00000060688	SNRNP40	small nuclear ribonucleoprotein U5 subunit 40 [Source:HGNC Symbol;Acc:HGNC:30857]	0.775759	-0.366319	3.34929e-05	0.000220019	no	down	58.54	61.66	57.16	73.29	87.68	80.59	59.12	80.52
ENSG00000060709	RIMBP2	RIMS binding protein 2 [Source:HGNC Symbol;Acc:HGNC:30339]	1	0	1	1	no	no change	0	0	0	0	0	0	0	0
ENSG00000060718	COL11A1	collagen type XI alpha 1 chain [Source:HGNC Symbol;Acc:HGNC:2186]	0.624714	-0.678731	0.773875	1	no	down	0	0.02	0	0.01	0.12	0.01	0.00666667	0.0466667
ENSG00000060749	QSER1	glutamine and serine rich 1 [Source:HGNC Symbol;Acc:HGNC:26154]	0.922053	-0.117078	0.122195	0.239208	no	down	18.1	17.99	15.12	20.7	20	18.34	17.07	19.68
ENSG00000060762	MPC1	mitochondrial pyruvate carrier 1 [Source:HGNC Symbol;Acc:HGNC:21606]	0.845335	-0.242405	0.00807529	0.0266268	no	down	107.7	107.44	111.4	125.78	125.56	135.14	108.847	128.827
ENSG00000060971	ACAA1	acetyl-CoA acyltransferase 1 [Source:HGNC Symbol;Acc:HGNC:82]	1.02057	0.0293706	0.789044	0.877142	no	up	34.34	35.64	35.63	34.56	33.41	35.34	35.2033	34.4367
ENSG00000060982	BCAT1	branched chain amino acid transaminase 1 [Source:HGNC Symbol;Acc:HGNC:976]	1.1192	0.162471	0.156181	0.28886	no	up	76.95	75.45	82.67	79.36	63.15	70.53	78.3567	71.0133
ENSG00000061273	HDAC7	histone deacetylase 7 [Source:HGNC Symbol;Acc:HGNC:14067]	1.26626	0.340574	0.0271317	0.0730094	no	up	8.66	7.74	10.5	7.15	7.68	8.59	8.96667	7.80667
ENSG00000061337	LZTS1	leucine zipper tumor suppressor 1 [Source:HGNC Symbol;Acc:HGNC:13861]	0.853776	-0.22807	0.194636	0.340547	no	down	1.8	1.76	1.5	2.19	1.84	1.94	1.68667	1.99
ENSG00000061455	PRDM6	PR/SET domain 6 [Source:HGNC Symbol;Acc:HGNC:9350]	1.04589	0.0647312	0.78999	0.87734	no	up	0.54	0.46	0.81	0.5	0.52	0.55	0.603333	0.523333
ENSG00000061492	WNT8A	Wnt family member 8A [Source:HGNC Symbol;Acc:HGNC:12788]	5.27825	2.40006	0.475815	1	no	up	0	0.11	0.07	0	0	0	0.06	0
ENSG00000061656	SPAG4	sperm associated antigen 4 [Source:HGNC Symbol;Acc:HGNC:11214]	0.960644	-0.057926	0.872764	0.92901	no	down	3.57	2.3	3.12	2.64	1.94	2.51	2.99667	2.36333
ENSG00000061676	NCKAP1	NCK associated protein 1 [Source:HGNC Symbol;Acc:HGNC:7666]	0.474516	-1.07547	0.00010286	0.000594991	no	down	0.33	0.66	0.75	1.62	1.13	1.63	0.58	1.46
ENSG00000061794	MRPS35	mitochondrial ribosomal protein S35 [Source:HGNC Symbol;Acc:HGNC:16635]	1.11391	0.155628	0.0587907	0.135172	no	up	117.97	121.59	112.14	98.26	108.67	112.17	117.233	106.367
ENSG00000061918	GUCY1B1	guanylate cyclase 1 soluble subunit beta 1 [Source:HGNC Symbol;Acc:HGNC:4687]	0.657517	-0.6049	0.0699319	0.155035	no	down	0.69	0.59	0.82	0.88	1.25	0.87	0.7	1
ENSG00000061936	SFSWAP	splicing factor SWAP [Source:HGNC Symbol;Acc:HGNC:10790]	1.1688	0.225024	0.0110868	0.0347684	no	up	30.95	28.55	29.15	29.65	26.26	25.62	29.55	27.1767
ENSG00000061938	TNK2	tyrosine kinase non receptor 2 [Source:HGNC Symbol;Acc:HGNC:19297]	0.932285	-0.101156	0.407059	0.576403	no	down	9.8	10.06	11.56	12.14	9.32	11.57	10.4733	11.01
ENSG00000061987	MON2	MON2 homolog, regulator of endosome-to-Golgi trafficking [Source:HGNC Symbol;Acc:HGNC:29177]	0.866236	-0.207168	0.0263948	0.0714146	no	down	22.87	24.45	17.53	25.63	26.47	30.57	21.6167	27.5567
ENSG00000062038	CDH3	cadherin 3 [Source:HGNC Symbol;Acc:HGNC:1762]	1.3638	0.447627	0.195078	0.341052	no	up	1.12	1.21	1.69	0.95	0.85	0.6	1.34	0.8
ENSG00000062096	ARSF	arylsulfatase F [Source:HGNC Symbol;Acc:HGNC:721]	0.284337	-1.81433	0.653513	1	no	down	0	0	0	0.06	0	0	0	0.02
ENSG00000062194	GPBP1	GC-rich promoter binding protein 1 [Source:HGNC Symbol;Acc:HGNC:29520]	1.09117	0.125876	0.0767612	0.166936	no	up	68.86	66.95	66.88	66.59	63.67	61.27	67.5633	63.8433
ENSG00000062282	DGAT2	diacylglycerol O-acyltransferase 2 [Source:HGNC Symbol;Acc:HGNC:16940]	1.313	0.392869	0.00314779	0.0119209	no	up	39.33	41.05	50.48	37.76	31.87	34.33	43.62	34.6533
ENSG00000062370	ZNF112	zinc finger protein 112 [Source:HGNC Symbol;Acc:HGNC:12892]	1	0	1	1	no	no change	0	0	0	0	0	0	0	0
ENSG00000062485	CS	citrate synthase [Source:HGNC Symbol;Acc:HGNC:2422]	1.19455	0.256465	0.00620663	0.0212722	no	up	128.6	120.47	126.8	109.68	108.16	105.72	125.29	107.853
ENSG00000062524	LTK	leukocyte receptor tyrosine kinase [Source:HGNC Symbol;Acc:HGNC:6721]	1.91099	0.93432	8.02253e-13	2.0602e-11	no	up	53.13	43.16	54.85	29.51	23.54	25.45	50.38	26.1667
ENSG00000062582	MRPS24	mitochondrial ribosomal protein S24 [Source:HGNC Symbol;Acc:HGNC:14510]	0.723016	-0.467901	8.68264e-05	0.0005129	no	down	57	61.44	57.32	76.9	87.1	79.89	58.5867	81.2967
ENSG00000062598	ELMO2	engulfment and cell motility 2 [Source:HGNC Symbol;Acc:HGNC:17233]	1.1439	0.193964	0.0627957	0.142487	no	up	29.63	27.67	28.17	24.24	23	25.7	28.49	24.3133
ENSG00000062650	WAPL	WAPL cohesin release factor [Source:HGNC Symbol;Acc:HGNC:23293]	1.07224	0.10063	0.158642	0.292138	no	up	39.41	39.76	39.69	37.31	37.81	35.33	39.62	36.8167
ENSG00000062716	VMP1	vacuole membrane protein 1 [Source:HGNC Symbol;Acc:HGNC:29559]	0.95508	-0.066307	0.504993	0.664156	no	down	72.2	62.72	61.83	53.77	65.81	62.76	65.5833	60.78
ENSG00000062725	APPBP2	amyloid beta precursor protein binding protein 2 [Source:HGNC Symbol;Acc:HGNC:622]	0.972905	-0.0396292	0.632435	0.768477	no	down	13.63	13.89	12.61	13.8	13.39	14.29	13.3767	13.8267
ENSG00000062822	POLD1	DNA polymerase delta 1, catalytic subunit [Source:HGNC Symbol;Acc:HGNC:9175]	0.638067	-0.64822	1.00317e-09	1.5892e-08	no	down	24.95	23.15	27.1	40.33	44.48	38.1	25.0667	40.97
ENSG00000063015	SEZ6	seizure related 6 homolog [Source:HGNC Symbol;Acc:HGNC:15955]	1.12706	0.172567	0.892103	1	no	up	0.34	0.3	0.21	0.02	0.05	0.4	0.283333	0.156667
ENSG00000063046	EIF4B	eukaryotic translation initiation factor 4B [Source:HGNC Symbol;Acc:HGNC:3285]	1.79342	0.84271	2.61978e-18	1.33019e-16	no	up	408.16	403.45	414.88	255.33	214.45	230.84	408.83	233.54
ENSG00000063127	SLC6A16	solute carrier family 6 member 16 [Source:HGNC Symbol;Acc:HGNC:13622]	1.41521	0.501013	0.550471	1	no	up	0.18	0.12	0.3	0.89	0.07	0.45	0.2	0.47
ENSG00000063169	BICRA	BRD4 interacting chromatin remodeling complex associated protein [Source:HGNC Symbol;Acc:HGNC:4332]	0.93691	-0.094018	0.613246	0.754007	no	down	1.71	1.6	1.89	2.21	1.94	1.76	1.73333	1.97
ENSG00000063176	SPHK2	sphingosine kinase 2 [Source:HGNC Symbol;Acc:HGNC:18859]	0.981466	-0.0269896	0.877543	0.931836	no	down	4.69	4.97	4.96	5.28	4.75	4.63	4.87333	4.88667
ENSG00000063177	RPL18	ribosomal protein L18 [Source:HGNC Symbol;Acc:HGNC:10310]	1.2432	0.314062	1.67617e-05	0.000117748	no	up	2215.68	2214.55	2093.8	1668.78	1638.85	1837.57	2174.68	1715.07
ENSG00000063180	CA11	carbonic anhydrase 11 [Source:HGNC Symbol;Acc:HGNC:1370]	0.834899	-0.260326	0.210793	0.361235	no	down	21.93	25.36	22.39	27.41	26.03	27.13	23.2267	26.8567
ENSG00000063241	ISOC2	isochorismatase domain containing 2 [Source:HGNC Symbol;Acc:HGNC:26278]	1.11609	0.158449	0.269819	0.432624	no	up	23.05	22.8	25.35	17.6	21.01	23.04	23.7333	20.55
ENSG00000063244	U2AF2	U2 small nuclear RNA auxiliary factor 2 [Source:HGNC Symbol;Acc:HGNC:23156]	0.698207	-0.518273	8.51733e-09	1.14563e-07	no	down	88.04	85.9	93.68	132.04	128.21	128.01	89.2067	129.42
ENSG00000063245	EPN1	epsin 1 [Source:HGNC Symbol;Acc:HGNC:21604]	1.14144	0.190852	0.183915	0.326045	no	up	50.05	47.56	66.06	56.98	47.41	43.77	54.5567	49.3867
ENSG00000063322	MED29	mediator complex subunit 29 [Source:HGNC Symbol;Acc:HGNC:23074]	0.73879	-0.436764	6.85308e-06	5.24234e-05	no	down	18.25	18	19.46	27.31	26.34	23.44	18.57	25.6967
ENSG00000063438	AHRR	aryl hydrocarbon receptor repressor [Source:HGNC Symbol;Acc:HGNC:346]	0.866715	-0.20637	0.00827029	0.0271592	no	down	45.85	41.84	41.12	47.41	48.23	46.83	42.9367	47.49
ENSG00000063515	GSC2	goosecoid homeobox 2 [Source:HGNC Symbol;Acc:HGNC:4613]	0.179075	-2.48136	0.451592	1	no	down	0	0	0	0	0.05	0.02	0	0.0233333
ENSG00000063587	ZNF275	zinc finger protein 275 [Source:HGNC Symbol;Acc:HGNC:13069]	1.15776	0.211338	0.0717827	0.15837	no	up	7.17	6.98	6.73	6.86	5.57	5.92	6.96	6.11667
ENSG00000063601	MTMR1	myotubularin related protein 1 [Source:HGNC Symbol;Acc:HGNC:7449]	0.871829	-0.197883	0.0401452	0.0998977	no	down	12.65	12.6	14.1	14.19	17.87	14.82	13.1167	15.6267
ENSG00000063660	GPC1	glypican 1 [Source:HGNC Symbol;Acc:HGNC:4449]	0.58779	-0.766628	0.0002815	0.00145628	no	down	1.95	1.77	1.98	3.63	2.59	2.84	1.9	3.02
ENSG00000063761	ADCK1	aarF domain containing kinase 1 [Source:HGNC Symbol;Acc:HGNC:19038]	0.695396	-0.524094	0.0186749	0.0536707	no	down	4.4	3.72	4.29	5.97	4.46	5.09	4.13667	5.17333
ENSG00000063854	HAGH	hydroxyacylglutathione hydrolase [Source:HGNC Symbol;Acc:HGNC:4805]	0.845838	-0.241547	0.0850423	0.180797	no	down	24.25	17.54	23.63	27.66	26.13	28.07	21.8067	27.2867
ENSG00000063978	RNF4	ring finger protein 4 [Source:HGNC Symbol;Acc:HGNC:10067]	0.79663	-0.328018	0.000448207	0.00218908	no	down	33.13	33.4	34.84	42.89	44.62	40.82	33.79	42.7767
ENSG00000064012	CASP8	caspase 8 [Source:HGNC Symbol;Acc:HGNC:1509]	0.780615	-0.357317	6.60604e-06	5.06378e-05	no	down	48.16	43.66	44.31	56.76	56.06	54	45.3767	55.6067
ENSG00000064042	LIMCH1	LIM and calponin homology domains 1 [Source:HGNC Symbol;Acc:HGNC:29191]	0.84228	-0.247628	0.42656	0.594244	no	down	0.49	0.68	0.67	0.46	0.89	0.84	0.613333	0.73
ENSG00000064102	INTS13	integrator complex subunit 13 [Source:HGNC Symbol;Acc:HGNC:20174]	0.901012	-0.150381	0.0894669	0.187718	no	down	39.57	43.6	40.39	45.1	53.84	45.26	41.1867	48.0667
ENSG00000064115	TM7SF3	transmembrane 7 superfamily member 3 [Source:HGNC Symbol;Acc:HGNC:23049]	1.22004	0.286924	0.00089641	0.00404759	no	up	81.74	84.76	90.17	78.68	70.77	60.96	85.5567	70.1367
ENSG00000064195	DLX3	distal-less homeobox 3 [Source:HGNC Symbol;Acc:HGNC:2916]	2.92026	1.5461	0.162667	1	no	up	0.32	0.16	0.2	0.12	0	0.08	0.226667	0.0666667
ENSG00000064199	SPA17	sperm autoantigenic protein 17 [Source:HGNC Symbol;Acc:HGNC:11210]	1.16494	0.220252	0.0635272	0.143787	no	up	8.98	8.41	9.03	6.81	7.97	9.93	8.80667	8.23667
ENSG00000064201	TSPAN32	tetraspanin 32 [Source:HGNC Symbol;Acc:HGNC:13410]	2.62812	1.39403	4.43647e-16	1.72635e-14	no	up	18.24	19.51	15.13	6.6	5.7	7.12	17.6267	6.47333
ENSG00000064205	CCN5	cellular communication network factor 5 [Source:HGNC Symbol;Acc:HGNC:12770]	0.711097	-0.491882	0.649632	1	no	down	0.11	0.18	0.05	0.09	0.07	0.3	0.113333	0.153333
ENSG00000064218	DMRT3	doublesex and mab-3 related transcription factor 3 [Source:HGNC Symbol;Acc:HGNC:13909]	1.41465	0.500441	0.0267313	0.0721716	no	up	3.53	3.83	4.44	2.8	2.49	2.61	3.93333	2.63333
ENSG00000064225	ST3GAL6	ST3 beta-galactoside alpha-2,3-sialyltransferase 6 [Source:HGNC Symbol;Acc:HGNC:18080]	1.00679	0.00976684	0.948298	0.972192	no	up	19.12	18.53	11.3	17.56	17.42	17	16.3167	17.3267
ENSG00000064270	ATP2C2	ATPase secretory pathway Ca2+ transporting 2 [Source:HGNC Symbol;Acc:HGNC:29103]	0.518715	-0.946986	0.506776	1	no	down	0.02	0	0.13	0.05	0.66	0.04	0.05	0.25
ENSG00000064300	NGFR	nerve growth factor receptor [Source:HGNC Symbol;Acc:HGNC:7809]	0.924327	-0.113525	0.778658	0.871468	no	down	0.47	0.44	0.63	0.45	0.73	0.52	0.513333	0.566667
ENSG00000064309	CDON	cell adhesion associated, oncogene regulated [Source:HGNC Symbol;Acc:HGNC:17104]	0.964381	-0.0523244	0.708231	0.822018	no	down	4.17	4.8	3.63	4.32	3.98	4.26	4.2	4.18667
ENSG00000064313	TAF2	TATA-box binding protein associated factor 2 [Source:HGNC Symbol;Acc:HGNC:11536]	0.770286	-0.376533	1.87637e-06	1.6031e-05	no	down	32.61	34.01	30.02	40.68	44.78	42.27	32.2133	42.5767
ENSG00000064393	HIPK2	homeodomain interacting protein kinase 2 [Source:HGNC Symbol;Acc:HGNC:14402]	0.67006	-0.577637	8.95437e-13	2.27653e-11	no	down	8.19	8.23	7.42	12.11	11.57	12.47	7.94667	12.05
ENSG00000064419	TNPO3	transportin 3 [Source:HGNC Symbol;Acc:HGNC:17103]	0.942067	-0.0860978	0.262502	0.423913	no	down	37.37	36.49	36.11	40.99	39.7	37.66	36.6567	39.45
ENSG00000064489	BORCS8-MEF2B	BORCS8-MEF2B readthrough [Source:HGNC Symbol;Acc:HGNC:39979]	1.21233	0.27778	0.408955	0.57826	no	up	5.3	6.26	5.6	9.85	4.14	3.35	5.72	5.78
ENSG00000064490	RFXANK	regulatory factor X associated ankyrin containing protein [Source:HGNC Symbol;Acc:HGNC:9987]	1.32166	0.40235	0.00110662	0.00485289	no	up	127.65	109.27	139.28	108.65	92.17	109.62	125.4	103.48
ENSG00000064545	TMEM161A	transmembrane protein 161A [Source:HGNC Symbol;Acc:HGNC:26020]	1.06776	0.0945899	0.544393	0.698224	no	up	12.79	10.98	16.25	14.09	11.09	10.35	13.34	11.8433
ENSG00000064547	LPAR2	lysophosphatidic acid receptor 2 [Source:HGNC Symbol;Acc:HGNC:3168]	1.15891	0.212773	0.11472	0.227528	no	up	38.47	33.27	31.01	28.74	33.42	23.9	34.25	28.6867
ENSG00000064601	CTSA	cathepsin A [Source:HGNC Symbol;Acc:HGNC:9251]	0.982584	-0.0253469	0.800647	0.884134	no	down	39.16	39.37	44.9	44.09	45.29	40.41	41.1433	43.2633
ENSG00000064607	SUGP2	SURP and G-patch domain containing 2 [Source:HGNC Symbol;Acc:HGNC:18641]	1.08477	0.117387	0.283341	0.44873	no	up	95.24	88.86	74.73	73.92	79.93	80.92	86.2767	78.2567
ENSG00000064651	SLC12A2	solute carrier family 12 member 2 [Source:HGNC Symbol;Acc:HGNC:10911]	0.760135	-0.395673	0.000210412	0.00112781	no	down	8.16	7.05	7.64	8.84	8.88	9.65	7.61667	9.12333
ENSG00000064652	SNX24	sorting nexin 24 [Source:HGNC Symbol;Acc:HGNC:21533]	1.11368	0.155341	0.241713	0.399102	no	up	20.84	16.76	18.94	15.9	16.29	16.73	18.8467	16.3067
ENSG00000064655	EYA2	EYA transcriptional coactivator and phosphatase 2 [Source:HGNC Symbol;Acc:HGNC:3520]	2.29424	1.19802	0.0176745	0.0513524	no	up	0.86	0.45	1.08	0.64	0.31	0.36	0.796667	0.436667
ENSG00000064666	CNN2	calponin 2 [Source:HGNC Symbol;Acc:HGNC:2156]	1.48155	0.56711	1.01784e-05	7.47114e-05	no	up	130.74	128.75	157.85	111.3	89.47	90.27	139.113	97.0133
ENSG00000064687	ABCA7	ATP binding cassette subfamily A member 7 [Source:HGNC Symbol;Acc:HGNC:37]	1.64464	0.717771	2.99475e-11	6.02398e-10	no	up	19.23	18.39	15.15	9.76	11.1	14.14	17.59	11.6667
ENSG00000064692	SNCAIP	synuclein alpha interacting protein [Source:HGNC Symbol;Acc:HGNC:11139]	0.494428	-1.01617	0.400861	1	no	down	0.17	0.04	0	0.13	0.13	0.14	0.07	0.133333
ENSG00000064703	DDX20	DEAD-box helicase 20 [Source:HGNC Symbol;Acc:HGNC:2743]	0.859342	-0.218695	0.00993387	0.0317392	no	down	24.61	26.03	25.52	29.99	30.51	30.67	25.3867	30.39
ENSG00000064726	BTBD1	BTB domain containing 1 [Source:HGNC Symbol;Acc:HGNC:1120]	1.01449	0.0207578	0.811055	0.890779	no	up	46.48	44.33	48.46	45.18	44.84	46.36	46.4233	45.46
ENSG00000064763	FAR2	fatty acyl-CoA reductase 2 [Source:HGNC Symbol;Acc:HGNC:25531]	1.29981	0.378305	6.86351e-07	6.40427e-06	no	up	53.48	54.79	49.52	43.89	41.17	44.29	52.5967	43.1167
ENSG00000064787	BCAS1	brain enriched myelin associated protein 1 [Source:HGNC Symbol;Acc:HGNC:974]	0.760986	-0.394057	0.513245	0.671885	no	down	0.21	0.14	0.11	0.21	0.18	0.17	0.153333	0.186667
ENSG00000064835	POU1F1	POU class 1 homeobox 1 [Source:HGNC Symbol;Acc:HGNC:9210]	0.513096	-0.9627	0.813488	1	no	down	0	0	0	0	0	0.05	0	0.0166667
ENSG00000064886	CHI3L2	chitinase 3 like 2 [Source:HGNC Symbol;Acc:HGNC:1933]	1.71069	0.774579	0.48922	1	no	up	0.26	0.68	0.14	0.03	0.1	0.38	0.36	0.17
ENSG00000064932	SBNO2	strawberry notch homolog 2 [Source:HGNC Symbol;Acc:HGNC:29158]	1.04853	0.0683689	0.625137	0.763095	no	up	12.3	11.72	14.21	14.96	12.05	10.85	12.7433	12.62
ENSG00000064933	PMS1	PMS1 homolog 1, mismatch repair system component [Source:HGNC Symbol;Acc:HGNC:9121]	1.31292	0.392779	0.000294502	0.00151738	no	up	24.94	25.08	23.56	14.96	18.19	18	24.5267	17.05
ENSG00000064961	HMG20B	high mobility group 20B [Source:HGNC Symbol;Acc:HGNC:5002]	1.42423	0.510183	3.13497e-05	0.000207084	no	up	50.5	46.32	57.84	38.93	36.53	34.16	51.5533	36.54
ENSG00000064989	CALCRL	calcitonin receptor like receptor [Source:HGNC Symbol;Acc:HGNC:16709]	0.83612	-0.258217	0.782383	1	no	down	0.15	0.04	0.22	0.17	0.32	0.25	0.136667	0.246667
ENSG00000064995	TAF11	TATA-box binding protein associated factor 11 [Source:HGNC Symbol;Acc:HGNC:11544]	0.709571	-0.494982	8.38956e-08	9.36834e-07	no	down	36.67	38.16	36.96	48.49	56.67	51.17	37.2633	52.11
ENSG00000064999	ANKS1A	ankyrin repeat and sterile alpha motif domain containing 1A [Source:HGNC Symbol;Acc:HGNC:20961]	0.868276	-0.203775	0.0150208	0.0448485	no	down	12.03	11.62	11.35	13.7	13.53	13.68	11.6667	13.6367
ENSG00000065000	AP3D1	adaptor related protein complex 3 subunit delta 1 [Source:HGNC Symbol;Acc:HGNC:568]	1.00746	0.0107254	0.921286	0.956381	no	up	50.94	50.02	53.68	59.36	46.8	47.36	51.5467	51.1733
ENSG00000065029	ZNF76	zinc finger protein 76 [Source:HGNC Symbol;Acc:HGNC:13149]	0.936751	-0.0942631	0.299747	0.467288	no	down	32.85	29.77	28.3	32.73	33	61.07	30.3067	42.2667
ENSG00000065054	SLC9A3R2	SLC9A3 regulator 2 [Source:HGNC Symbol;Acc:HGNC:11076]	0.863758	-0.211301	0.472935	0.63622	no	down	3.27	2.45	3.12	3.15	3.69	2.37	2.94667	3.07
ENSG00000065057	NTHL1	nth like DNA glycosylase 1 [Source:HGNC Symbol;Acc:HGNC:8028]	1.01055	0.0151425	0.934193	0.964646	no	up	11.44	12.22	11.39	10.06	12.26	12.3	11.6833	11.54
ENSG00000065060	UHRF1BP1	UHRF1 binding protein 1 [Source:HGNC Symbol;Acc:HGNC:21216]	1.06753	0.0942831	0.183321	0.325348	no	up	20.89	20.48	18.95	19.14	18.95	19.47	20.1067	19.1867
ENSG00000065135	GNAI3	G protein subunit alpha i3 [Source:HGNC Symbol;Acc:HGNC:4387]	0.97969	-0.0296029	0.65667	0.786134	no	down	27.54	27.73	25.72	28.02	28.65	27.6	26.9967	28.09
ENSG00000065150	IPO5	importin 5 [Source:HGNC Symbol;Acc:HGNC:6402]	1.06675	0.0932197	0.180652	0.321747	no	up	88.86	90.89	85.51	79.68	88.9	81.86	88.42	83.48
ENSG00000065154	OAT	ornithine aminotransferase [Source:HGNC Symbol;Acc:HGNC:8091]	0.969903	-0.0440878	0.570336	0.720377	no	down	82.97	87.37	81.72	87.62	84.44	90.32	84.02	87.46
ENSG00000065183	WDR3	WD repeat domain 3 [Source:HGNC Symbol;Acc:HGNC:12755]	0.845857	-0.241514	0.00199716	0.00806557	no	down	14.31	17.5	15.91	18.45	23.17	17.32	15.9067	19.6467
ENSG00000065243	PKN2	protein kinase N2 [Source:HGNC Symbol;Acc:HGNC:9406]	0.973616	-0.0385746	0.648594	0.780291	no	down	23.18	22.26	18.31	20.94	21.87	22.78	21.25	21.8633
ENSG00000065268	WDR18	WD repeat domain 18 [Source:HGNC Symbol;Acc:HGNC:17956]	0.871811	-0.197913	0.235755	0.391313	no	down	11.64	11.48	15.6	15.77	14.99	14.4	12.9067	15.0533
ENSG00000065308	TRAM2	translocation associated membrane protein 2 [Source:HGNC Symbol;Acc:HGNC:16855]	0.960823	-0.0576582	0.5562	0.707739	no	down	14.95	14.07	16.03	16.8	15.6	15.43	15.0167	15.9433
ENSG00000065320	NTN1	netrin 1 [Source:HGNC Symbol;Acc:HGNC:8029]	0.700552	-0.513435	0.03053	0.0802278	no	down	0.62	0.76	0.78	1.13	0.98	1.03	0.72	1.04667
ENSG00000065325	GLP2R	glucagon like peptide 2 receptor [Source:HGNC Symbol;Acc:HGNC:4325]	1	0	1	1	no	no change	0	0	0	0	0	0	0	0
ENSG00000065328	MCM10	minichromosome maintenance 10 replication initiation factor [Source:HGNC Symbol;Acc:HGNC:18043]	0.334937	-1.57804	1.16943e-73	1.48868e-70	no	down	12.42	12.69	12.79	35.37	36.52	36.84	12.6333	36.2433
ENSG00000065357	DGKA	diacylglycerol kinase alpha [Source:HGNC Symbol;Acc:HGNC:2849]	0.966413	-0.0492879	0.634286	0.770044	no	down	23.24	22.69	24.79	25.12	29.02	23.39	23.5733	25.8433
ENSG00000065361	ERBB3	erb-b2 receptor tyrosine kinase 3 [Source:HGNC Symbol;Acc:HGNC:3431]	1.52107	0.605083	0.367117	0.536939	no	up	0.34	0.17	0.35	0.25	0.48	0.13	0.286667	0.286667
ENSG00000065371	ROPN1	rhophilin associated tail protein 1 [Source:HGNC Symbol;Acc:HGNC:17692]	7.27043	2.86204	0.282734	1	no	up	0.14	0.03	0.05	0	0	0	0.0733333	0
ENSG00000065413	ANKRD44	ankyrin repeat domain 44 [Source:HGNC Symbol;Acc:HGNC:25259]	1.31517	0.395248	3.59594e-05	0.000234407	no	up	13.82	11.85	10.55	9.12	8.75	8.81	12.0733	8.89333
ENSG00000065427	KARS1	lysyl-tRNA synthetase 1 [Source:HGNC Symbol;Acc:HGNC:6215]	0.873772	-0.194671	0.00938487	0.0302399	no	down	136.94	134.28	141.05	160.15	159.02	160.77	137.423	159.98
ENSG00000065457	ADAT1	adenosine deaminase tRNA specific 1 [Source:HGNC Symbol;Acc:HGNC:228]	0.945244	-0.0812414	0.413484	0.582596	no	down	20.87	15.86	18.31	18.62	24.7	22.04	18.3467	21.7867
ENSG00000065485	PDIA5	protein disulfide isomerase family A member 5 [Source:HGNC Symbol;Acc:HGNC:24811]	1.10287	0.141266	0.294234	0.461516	no	up	14.45	14.39	15.74	13.83	12.63	14.5	14.86	13.6533
ENSG00000065491	TBC1D22B	TBC1 domain family member 22B [Source:HGNC Symbol;Acc:HGNC:21602]	0.839525	-0.252355	0.0427039	0.104975	no	down	14.31	12.41	14.23	18.32	14.64	16.6	13.65	16.52
ENSG00000065518	NDUFB4	NADH:ubiquinone oxidoreductase subunit B4 [Source:HGNC Symbol;Acc:HGNC:7699]	0.753535	-0.408254	2.23275e-05	0.000152753	no	down	191.44	216.36	173.6	252.86	267.64	255.98	193.8	258.827
ENSG00000065526	SPEN	spen family transcriptional repressor [Source:HGNC Symbol;Acc:HGNC:17575]	0.997869	-0.00307739	0.974638	0.986822	no	down	27.61	24.7	25.19	26.28	23.12	25.37	25.8333	24.9233
ENSG00000065534	MYLK	myosin light chain kinase [Source:HGNC Symbol;Acc:HGNC:7590]	0.920912	-0.118865	0.574561	0.723816	no	down	2	2.22	2.07	2.06	1.97	2.35	2.09667	2.12667
ENSG00000065548	ZC3H15	zinc finger CCCH-type containing 15 [Source:HGNC Symbol;Acc:HGNC:29528]	0.959041	-0.0603349	0.438636	0.60534	no	down	93.53	96.6	91.28	94.96	101.21	101.81	93.8033	99.3267
ENSG00000065559	MAP2K4	mitogen-activated protein kinase kinase 4 [Source:HGNC Symbol;Acc:HGNC:6844]	1.07582	0.10543	0.43739	0.604275	no	up	5.44	6	5.29	5.22	5.97	4.79	5.57667	5.32667
ENSG00000065600	PACC1	proton activated chloride channel 1 [Source:HGNC Symbol;Acc:HGNC:25593]	1.11834	0.161365	0.163987	0.2992	no	up	18.65	16.88	20.83	16.06	17.2	17.88	18.7867	17.0467
ENSG00000065609	SNAP91	synaptosome associated protein 91 [Source:HGNC Symbol;Acc:HGNC:14986]	2.26783	1.18131	7.37152e-14	2.15723e-12	no	up	16.63	13.16	16.01	8.74	6.14	6.84	15.2667	7.24
ENSG00000065613	SLK	STE20 like kinase [Source:HGNC Symbol;Acc:HGNC:11088]	0.96803	-0.046876	0.548555	0.70161	no	down	19.49	19.29	18.94	20.78	20.07	19.44	19.24	20.0967
ENSG00000065615	CYB5R4	cytochrome b5 reductase 4 [Source:HGNC Symbol;Acc:HGNC:20147]	1.00044	0.000630022	0.994557	0.997187	no	up	18.53	19.55	20.74	17.84	21.28	20.68	19.6067	19.9333
ENSG00000065618	COL17A1	collagen type XVII alpha 1 chain [Source:HGNC Symbol;Acc:HGNC:2194]	0.513096	-0.9627	0.813488	1	no	down	0	0	0	0	0	0.04	0	0.0133333
ENSG00000065621	GSTO2	glutathione S-transferase omega 2 [Source:HGNC Symbol;Acc:HGNC:23064]	0.885661	-0.175173	0.78552	0.875409	no	down	0.73	0.2	0.12	0.33	0.1	0.56	0.35	0.33
ENSG00000065665	SEC61A2	SEC61 translocon subunit alpha 2 [Source:HGNC Symbol;Acc:HGNC:17702]	1.11932	0.162619	0.183443	0.325498	no	up	14.31	16.63	13.65	10.96	12.06	10.9	14.8633	11.3067
ENSG00000065675	PRKCQ	protein kinase C theta [Source:HGNC Symbol;Acc:HGNC:9410]	1.45438	0.540409	0.00130952	0.00562504	no	up	5.45	5.4	6.46	4.18	3.53	4.41	5.77	4.04
ENSG00000065717	TLE2	TLE family member 2, transcriptional corepressor [Source:HGNC Symbol;Acc:HGNC:11838]	0.870601	-0.199916	0.760754	0.858982	no	down	1.29	0.21	1.32	0.64	0.37	0.58	0.94	0.53
ENSG00000065802	ASB1	ankyrin repeat and SOCS box containing 1 [Source:HGNC Symbol;Acc:HGNC:16011]	0.851392	-0.232104	0.0110176	0.0345951	no	down	15.08	14.42	12.85	17.67	17.29	15.53	14.1167	16.83
ENSG00000065809	FAM107B	family with sequence similarity 107 member B [Source:HGNC Symbol;Acc:HGNC:23726]	1.1799	0.238662	0.00166203	0.00688213	no	up	217.01	217.44	215.5	185.24	172.36	181.12	216.65	179.573
ENSG00000065833	ME1	malic enzyme 1 [Source:HGNC Symbol;Acc:HGNC:6983]	1.36538	0.4493	4.70923e-05	0.000299422	no	up	26.77	26.26	29.83	22.25	19.19	20.33	27.62	20.59
ENSG00000065882	TBC1D1	TBC1 domain family member 1 [Source:HGNC Symbol;Acc:HGNC:11578]	0.942833	-0.0849253	0.323868	0.493458	no	down	43.41	47.24	53.51	56.12	49.57	50.5	48.0533	52.0633
ENSG00000065883	CDK13	cyclin dependent kinase 13 [Source:HGNC Symbol;Acc:HGNC:1733]	1.19726	0.259732	0.00333633	0.0125021	no	up	43.92	43.66	44.18	38.14	35.42	36.64	43.92	36.7333
ENSG00000065911	MTHFD2	methylenetetrahydrofolate dehydrogenase (NADP+ dependent) 2, methenyltetrahydrofolate cyclohydrolase [Source:HGNC Symbol;Acc:HGNC:7434]	0.90782	-0.139521	0.0730218	0.160409	no	down	266.22	282.37	276.63	308.76	295.78	315.38	275.073	306.64
ENSG00000065923	SLC9A7	solute carrier family 9 member A7 [Source:HGNC Symbol;Acc:HGNC:17123]	1.24951	0.321359	0.0344362	0.0884347	no	up	2.23	2.06	3.19	1.86	2.19	1.6	2.49333	1.88333
ENSG00000065970	FOXJ2	forkhead box J2 [Source:HGNC Symbol;Acc:HGNC:24818]	1.25303	0.32542	0.0305584	0.0802907	no	up	6.68	6.15	6.74	6.78	4.46	5.07	6.52333	5.43667
ENSG00000065978	YBX1	Y-box binding protein 1 [Source:HGNC Symbol;Acc:HGNC:8014]	0.996365	-0.00525305	0.965731	0.981964	no	down	3892.77	3818.23	5932.27	5533.04	4266.74	4154.7	4547.76	4651.49
ENSG00000065989	PDE4A	phosphodiesterase 4A [Source:HGNC Symbol;Acc:HGNC:8780]	1.61183	0.688699	0.00259156	0.0100823	no	up	2.25	1.96	2.28	1.79	1.26	1.23	2.16333	1.42667
ENSG00000066027	PPP2R5A	protein phosphatase 2 regulatory subunit B'alpha [Source:HGNC Symbol;Acc:HGNC:9309]	1.18398	0.243643	0.0909806	0.190089	no	up	36.51	33.88	44.67	38.47	29.15	30.66	38.3533	32.76
ENSG00000066032	CTNNA2	catenin alpha 2 [Source:HGNC Symbol;Acc:HGNC:2510]	2.32841	1.21934	0.0099613	0.0317985	no	up	0.63	0.62	0.9	0.36	0.22	0.28	0.716667	0.286667
ENSG00000066044	ELAVL1	ELAV like RNA binding protein 1 [Source:HGNC Symbol;Acc:HGNC:3312]	0.751212	-0.412707	0.000307833	0.00157559	no	down	54.85	50.86	63.74	83.03	78	75.99	56.4833	79.0067
ENSG00000066056	TIE1	tyrosine kinase with immunoglobulin like and EGF like domains 1 [Source:HGNC Symbol;Acc:HGNC:11809]	1.42083	0.506734	0.559966	1	no	up	0.38	0.13	0.24	0.12	0.24	0.08	0.25	0.146667
ENSG00000066084	DIP2B	disco interacting protein 2 homolog B [Source:HGNC Symbol;Acc:HGNC:29284]	0.848263	-0.237417	0.0210962	0.0594617	no	down	6.01	5.52	4.68	6.51	5.97	6.4	5.40333	6.29333
ENSG00000066117	SMARCD1	SWI/SNF related, matrix associated, actin dependent regulator of chromatin, subfamily d, member 1 [Source:HGNC Symbol;Acc:HGNC:11106]	0.768319	-0.380223	0.00188139	0.00767984	no	down	18.54	21.1	22.65	27.29	25.35	26.93	20.7633	26.5233
ENSG00000066135	KDM4A	lysine demethylase 4A [Source:HGNC Symbol;Acc:HGNC:22978]	1.00168	0.00241935	0.972991	0.985712	no	up	148.49	158.9	145.68	161.94	150.12	161.07	151.023	157.71
ENSG00000066136	NFYC	nuclear transcription factor Y subunit gamma [Source:HGNC Symbol;Acc:HGNC:7806]	1.16192	0.216509	0.0484041	0.116132	no	up	887.53	872.75	1005.7	914.56	785.39	777.71	921.993	825.887
ENSG00000066185	ZMYND12	zinc finger MYND-type containing 12 [Source:HGNC Symbol;Acc:HGNC:21192]	1.47236	0.558134	0.0225317	0.0628517	no	up	8.98	7.99	8.28	5.43	5.45	6.72	8.41667	5.86667
ENSG00000066230	SLC9A3	solute carrier family 9 member A3 [Source:HGNC Symbol;Acc:HGNC:11073]	1.23326	0.302481	0.00460323	0.0164434	no	up	7.13	7.11	7.37	5.79	6.2	6.14	7.20333	6.04333
ENSG00000066248	NGEF	neuronal guanine nucleotide exchange factor [Source:HGNC Symbol;Acc:HGNC:7807]	0.351965	-1.5065	4.28837e-06	3.40889e-05	no	down	1.04	1.28	1.33	4.34	3.61	2.6	1.21667	3.51667
ENSG00000066279	ASPM	assembly factor for spindle microtubules [Source:HGNC Symbol;Acc:HGNC:19048]	1.56085	0.642336	5.91699e-10	9.7551e-09	no	up	21.21	20.52	19.34	12.55	13.56	13.16	20.3567	13.09
ENSG00000066294	CD84	CD84 molecule [Source:HGNC Symbol;Acc:HGNC:1704]	1.7279	0.789018	3.09193e-07	3.09054e-06	no	up	13.39	14.96	8.64	6.32	8.87	7.43	12.33	7.54
ENSG00000066322	ELOVL1	ELOVL fatty acid elongase 1 [Source:HGNC Symbol;Acc:HGNC:14418]	0.904849	-0.144251	0.0708693	0.156783	no	down	156.31	155.06	164.4	183.92	183.85	176.83	158.59	181.533
ENSG00000066336	SPI1	Spi-1 proto-oncogene [Source:HGNC Symbol;Acc:HGNC:11241]	0.905313	-0.143512	0.235585	0.391175	no	down	134.34	124.37	159.63	167.55	146.47	154.38	139.447	156.133
ENSG00000066379	POLR1H	RNA polymerase I subunit H [Source:HGNC Symbol;Acc:HGNC:13182]	1.00534	0.00767922	0.966134	0.982115	no	up	21.06	23.18	18.78	18.34	21.14	23.69	21.0067	21.0567
ENSG00000066382	MPPED2	metallophosphoesterase domain containing 2 [Source:HGNC Symbol;Acc:HGNC:1180]	1.77461	0.827505	0.000270947	0.001407	no	up	4.65	3.98	3.95	2.02	3.07	2.97	4.19333	2.68667
ENSG00000066405	CLDN18	claudin 18 [Source:HGNC Symbol;Acc:HGNC:2039]	2.01948	1.01399	0.123317	0.240711	no	up	0.68	0.69	0.1	0.21	0.32	0.18	0.49	0.236667
ENSG00000066422	ZBTB11	zinc finger and BTB domain containing 11 [Source:HGNC Symbol;Acc:HGNC:16740]	0.630832	-0.664673	4.03569e-10	6.88929e-09	no	down	17.38	18.49	13.37	24.49	28.4	26.22	16.4133	26.37
ENSG00000066427	ATXN3	ataxin 3 [Source:HGNC Symbol;Acc:HGNC:7106]	1.26876	0.343416	0.00189839	0.00773858	no	up	21.56	26.45	23.82	20.27	18.71	21.02	23.9433	20
ENSG00000066455	GOLGA5	golgin A5 [Source:HGNC Symbol;Acc:HGNC:4428]	1.03724	0.0527544	0.565907	0.716135	no	up	22.48	24	23.83	21.71	23.04	21.94	23.4367	22.23
ENSG00000066468	FGFR2	fibroblast growth factor receptor 2 [Source:HGNC Symbol;Acc:HGNC:3689]	3.79112	1.92262	0.407978	1	no	up	0.02	0.02	0.05	0	0	0.02	0.03	0.00666667
ENSG00000066557	LRRC40	leucine rich repeat containing 40 [Source:HGNC Symbol;Acc:HGNC:26004]	0.756983	-0.401668	6.54345e-05	0.000398929	no	down	22.65	23.47	20.28	26.91	30.09	32.13	22.1333	29.71
ENSG00000066583	ISOC1	isochorismatase domain containing 1 [Source:HGNC Symbol;Acc:HGNC:24254]	0.946848	-0.0787952	0.553485	0.705442	no	down	12.25	12.29	13.6	12.55	14.62	13.76	12.7133	13.6433
ENSG00000066629	EML1	EMAP like 1 [Source:HGNC Symbol;Acc:HGNC:3330]	0.871675	-0.198138	0.277475	0.441334	no	down	2.13	2.36	2.62	3.14	2.63	2.46	2.37	2.74333
ENSG00000066651	TRMT11	tRNA methyltransferase 11 homolog [Source:HGNC Symbol;Acc:HGNC:21080]	0.781691	-0.355329	0.000745097	0.00343751	no	down	27.25	24.11	20.38	27.28	31.05	31.3	23.9133	29.8767
ENSG00000066654	THUMPD1	THUMP domain containing 1 [Source:HGNC Symbol;Acc:HGNC:23807]	0.842325	-0.247551	0.00659735	0.0224471	no	down	21.6	22.65	21.59	25.55	26.08	24.29	21.9467	25.3067
ENSG00000066697	MSANTD3	Myb/SANT DNA binding domain containing 3 [Source:HGNC Symbol;Acc:HGNC:23370]	1.03521	0.0499261	0.724615	0.834028	no	up	10.93	12.49	12.65	13.23	10.87	11.86	12.0233	11.9867
ENSG00000066735	KIF26A	kinesin family member 26A [Source:HGNC Symbol;Acc:HGNC:20226]	1.37767	0.462235	0.212579	0.363378	no	up	0.34	0.3	0.39	0.31	0.23	0.23	0.343333	0.256667
ENSG00000066739	ATG2B	autophagy related 2B [Source:HGNC Symbol;Acc:HGNC:20187]	1.05758	0.0807658	0.429629	0.596793	no	up	14.13	15.8	8.5	8.29	11.82	9.25	12.81	9.78667
ENSG00000066777	ARFGEF1	ADP ribosylation factor guanine nucleotide exchange factor 1 [Source:HGNC Symbol;Acc:HGNC:15772]	1.28717	0.364198	6.93592e-07	6.45537e-06	no	up	44.34	40.54	51.39	36.79	31.47	35.46	45.4233	34.5733
ENSG00000066813	ACSM2B	acyl-CoA synthetase medium chain family member 2B [Source:HGNC Symbol;Acc:HGNC:30931]	1.94646	0.960853	0.813839	1	no	up	0.35	0	0	0	0	0	0.116667	0
ENSG00000066827	ZFAT	zinc finger and AT-hook domain containing [Source:HGNC Symbol;Acc:HGNC:19899]	0.878213	-0.187358	0.222301	0.375781	no	down	4.28	4.28	7.09	5.34	4.73	4.3	5.21667	4.79
ENSG00000066855	MTFR1	mitochondrial fission regulator 1 [Source:HGNC Symbol;Acc:HGNC:29510]	0.990541	-0.013711	0.877615	0.931836	no	down	42.28	37.53	32.76	32.83	32.32	39.88	37.5233	35.01
ENSG00000066923	STAG3	stromal antigen 3 [Source:HGNC Symbol;Acc:HGNC:11356]	1.00702	0.010087	0.960392	0.978454	no	up	7.04	8.78	5.51	5.82	9.16	8.17	7.11	7.71667
ENSG00000066926	FECH	ferrochelatase [Source:HGNC Symbol;Acc:HGNC:3647]	0.947802	-0.0773429	0.49302	0.653951	no	down	11.53	13	11.52	12.26	15.55	14.37	12.0167	14.06
ENSG00000066933	MYO9A	myosin IXA [Source:HGNC Symbol;Acc:HGNC:7608]	1.06212	0.0869413	0.52551	0.682477	no	up	9.35	8.67	4.6	6.78	7.11	8.08	7.54	7.32333
ENSG00000067048	DDX3Y	DEAD-box helicase 3 Y-linked [Source:HGNC Symbol;Acc:HGNC:2699]	0.988798	-0.0162527	0.84171	0.910418	no	down	72.62	78.53	54.28	64.82	75.86	66.36	68.4767	69.0133
ENSG00000067057	PFKP	phosphofructokinase, platelet [Source:HGNC Symbol;Acc:HGNC:8878]	0.744901	-0.424879	2.27337e-06	1.90574e-05	no	down	54.85	56.07	59.77	79.9	78.3	71.91	56.8967	76.7033
ENSG00000067064	IDI1	isopentenyl-diphosphate delta isomerase 1 [Source:HGNC Symbol;Acc:HGNC:5387]	0.811878	-0.300665	0.00383237	0.014071	no	down	64.8	77.81	57.81	78.23	79.32	84.98	66.8067	80.8433
ENSG00000067066	SP100	SP100 nuclear antigen [Source:HGNC Symbol;Acc:HGNC:11206]	0.924607	-0.113088	0.250399	0.410062	no	down	50.93	53.79	37.09	54.36	61.58	60.24	47.27	58.7267
ENSG00000067082	KLF6	Kruppel like factor 6 [Source:HGNC Symbol;Acc:HGNC:2235]	0.798572	-0.324505	0.00181356	0.007437	no	down	23.99	22.81	20.73	32.47	26.45	26.66	22.51	28.5267
ENSG00000067113	PLPP1	phospholipid phosphatase 1 [Source:HGNC Symbol;Acc:HGNC:9228]	0.98955	-0.0151555	0.955123	0.975764	no	down	4.14	4.5	6.96	4.43	5.73	6	5.2	5.38667
ENSG00000067141	NEO1	neogenin 1 [Source:HGNC Symbol;Acc:HGNC:7754]	0.816707	-0.292109	0.334477	0.504664	no	down	0.56	0.44	0.84	0.86	0.56	0.76	0.613333	0.726667
ENSG00000067167	TRAM1	translocation associated membrane protein 1 [Source:HGNC Symbol;Acc:HGNC:20568]	1.47584	0.561534	3.43734e-16	1.36134e-14	no	up	169.75	168.16	171.21	117.13	116.2	117.76	169.707	117.03
ENSG00000067177	PHKA1	phosphorylase kinase regulatory subunit alpha 1 [Source:HGNC Symbol;Acc:HGNC:8925]	1.20849	0.273211	0.0261789	0.0709707	no	up	4.22	3.86	3.83	3.28	3.32	3.41	3.97	3.33667
ENSG00000067182	TNFRSF1A	TNF receptor superfamily member 1A [Source:HGNC Symbol;Acc:HGNC:11916]	1.2239	0.291491	0.0196857	0.0561523	no	up	46.14	40.8	52.33	48.08	35.82	36.8	46.4233	40.2333
ENSG00000067191	CACNB1	calcium voltage-gated channel auxiliary subunit beta 1 [Source:HGNC Symbol;Acc:HGNC:1401]	0.927737	-0.108212	0.390538	0.56004	no	down	21.11	17.97	20.64	22.14	21.48	22.7	19.9067	22.1067
ENSG00000067208	EVI5	ecotropic viral integration site 5 [Source:HGNC Symbol;Acc:HGNC:3501]	1.46323	0.54916	3.53635e-06	2.86867e-05	no	up	8.12	7.71	5.99	4.79	4.61	4.47	7.27333	4.62333
ENSG00000067221	STOML1	stomatin like 1 [Source:HGNC Symbol;Acc:HGNC:14560]	0.971242	-0.0420971	0.853534	0.918525	no	down	2.16	2.71	2.67	3.77	2.7	3.47	2.51333	3.31333
ENSG00000067225	PKM	pyruvate kinase M1/2 [Source:HGNC Symbol;Acc:HGNC:9021]	0.497378	-1.00759	7.30992e-31	1.03395e-28	no	down	232.47	258.64	233.24	502.27	506.17	449.64	241.45	486.027
ENSG00000067248	DHX29	DExH-box helicase 29 [Source:HGNC Symbol;Acc:HGNC:15815]	0.99237	-0.0110504	0.897218	0.94232	no	down	23.39	24.54	23.09	22.49	26.03	25.51	23.6733	24.6767
ENSG00000067334	DNTTIP2	deoxynucleotidyltransferase terminal interacting protein 2 [Source:HGNC Symbol;Acc:HGNC:24013]	0.789123	-0.341678	0.000211294	0.00113199	no	down	41.53	45.8	44.18	54.14	63.57	57.02	43.8367	58.2433
ENSG00000067365	METTL22	methyltransferase 22, Kin17 lysine [Source:HGNC Symbol;Acc:HGNC:28368]	1.07613	0.105847	0.472752	0.636134	no	up	17.73	16.57	12.15	13.64	14.93	16.03	15.4833	14.8667
ENSG00000067369	TP53BP1	tumor protein p53 binding protein 1 [Source:HGNC Symbol;Acc:HGNC:11999]	0.851621	-0.231716	0.00389464	0.014279	no	down	17.58	18.67	20.06	20.37	24.7	22.8	18.77	22.6233
ENSG00000067445	TRO	trophinin [Source:HGNC Symbol;Acc:HGNC:12326]	0.967206	-0.0481056	0.744167	0.848095	no	down	9.27	9.73	7.29	6.16	11.5	8.71	8.76333	8.79
ENSG00000067533	RRP15	ribosomal RNA processing 15 homolog [Source:HGNC Symbol;Acc:HGNC:24255]	0.707884	-0.498415	1.84136e-06	1.5762e-05	no	down	6.93	6.12	5.36	11.59	8.34	11.17	6.13667	10.3667
ENSG00000067560	RHOA	ras homolog family member A [Source:HGNC Symbol;Acc:HGNC:667]	1.22635	0.294372	0.00138319	0.00589459	no	up	703.92	697.15	797.5	632.94	604.63	588.98	732.857	608.85
ENSG00000067596	DHX8	DEAH-box helicase 8 [Source:HGNC Symbol;Acc:HGNC:2749]	0.784388	-0.350361	2.34986e-05	0.00015954	no	down	24.15	24.2	25.76	36.1	32.77	31.1	24.7033	33.3233
ENSG00000067601	PMS2P4	PMS1 homolog 2, mismatch repair system component pseudogene 4 [Source:HGNC Symbol;Acc:HGNC:9129]	1	0	1	1	no	no change	0	0	0	0	0	0	0	0
ENSG00000067606	PRKCZ	protein kinase C zeta [Source:HGNC Symbol;Acc:HGNC:9412]	1.23806	0.308081	0.198756	0.345617	no	up	3.48	4.16	3.6	2.83	2.45	3.08	3.74667	2.78667
ENSG00000067646	ZFY	zinc finger protein Y-linked [Source:HGNC Symbol;Acc:HGNC:12870]	1.13924	0.188072	0.184998	0.327412	no	up	6.72	5.7	6.82	6.2	4.91	5.6	6.41333	5.57
ENSG00000067704	IARS2	isoleucyl-tRNA synthetase 2, mitochondrial [Source:HGNC Symbol;Acc:HGNC:29685]	1.25735	0.33039	5.30264e-06	4.14854e-05	no	up	64.29	68.08	63.17	52.45	51.62	53.03	65.18	52.3667
ENSG00000067715	SYT1	synaptotagmin 1 [Source:HGNC Symbol;Acc:HGNC:11509]	0.332894	-1.58686	0.394319	1	no	down	0	0.02	0.02	0.04	0.03	0.14	0.0133333	0.07
ENSG00000067798	NAV3	neuron navigator 3 [Source:HGNC Symbol;Acc:HGNC:15998]	0.612955	-0.706148	0.000250212	0.00131426	no	down	3.46	2.65	2.85	3.22	3.84	3.52	2.98667	3.52667
ENSG00000067829	IDH3G	isocitrate dehydrogenase (NAD(+)) 3 non-catalytic subunit gamma [Source:HGNC Symbol;Acc:HGNC:5386]	0.886103	-0.174453	0.0563537	0.130654	no	down	44.86	46.37	45.02	49.94	50.73	51.35	45.4167	50.6733
ENSG00000067836	ROGDI	rogdi atypical leucine zipper [Source:HGNC Symbol;Acc:HGNC:29478]	1.34636	0.429065	0.000697806	0.00324743	no	up	36.25	32.65	39.7	27.89	25.04	30.67	36.2	27.8667
ENSG00000067840	PDZD4	PDZ domain containing 4 [Source:HGNC Symbol;Acc:HGNC:21167]	0.542219	-0.883054	0.0517286	0.122285	no	down	0.33	0.36	0.23	0.82	0.53	0.52	0.306667	0.623333
ENSG00000067842	ATP2B3	ATPase plasma membrane Ca2+ transporting 3 [Source:HGNC Symbol;Acc:HGNC:816]	1.94695	0.961217	0.0270676	0.0728699	no	up	0.37	0.55	0.62	0.34	0.29	0.17	0.513333	0.266667
ENSG00000067900	ROCK1	Rho associated coiled-coil containing protein kinase 1 [Source:HGNC Symbol;Acc:HGNC:10251]	1.20535	0.269449	0.00118981	0.00517823	no	up	48.42	49.21	44.16	41.08	41.69	40.45	47.2633	41.0733
ENSG00000067955	CBFB	core-binding factor subunit beta [Source:HGNC Symbol;Acc:HGNC:1539]	0.878283	-0.187243	0.0386534	0.0969287	no	down	76.31	78.3	83.36	98.8	88.83	87.31	79.3233	91.6467
ENSG00000067992	PDK3	pyruvate dehydrogenase kinase 3 [Source:HGNC Symbol;Acc:HGNC:8811]	0.829133	-0.270324	0.0122695	0.0379434	no	down	3.69	4.01	3.23	4.92	4.55	4.29	3.64333	4.58667
ENSG00000068001	HYAL2	hyaluronidase 2 [Source:HGNC Symbol;Acc:HGNC:5321]	0.88299	-0.179531	0.425225	0.593077	no	down	2.99	3.77	4.66	3.71	4.93	4.82	3.80667	4.48667
ENSG00000068024	HDAC4	histone deacetylase 4 [Source:HGNC Symbol;Acc:HGNC:14063]	0.82889	-0.270748	0.00988233	0.0316199	no	down	8.42	9.83	8.62	12.15	11.22	9.93	8.95667	11.1
ENSG00000068028	RASSF1	Ras association domain family member 1 [Source:HGNC Symbol;Acc:HGNC:9882]	0.862939	-0.21267	0.0676443	0.150921	no	down	35.49	29.09	36.99	40.26	40.86	39.93	33.8567	40.35
ENSG00000068078	FGFR3	fibroblast growth factor receptor 3 [Source:HGNC Symbol;Acc:HGNC:3690]	0.866347	-0.206983	0.497612	0.657506	no	down	0.8	0.84	0.68	0.84	0.72	1.16	0.773333	0.906667
ENSG00000068079	IFI35	interferon induced protein 35 [Source:HGNC Symbol;Acc:HGNC:5399]	0.425156	-1.23394	3.14495e-24	2.55933e-22	no	down	46.94	38.6	44.42	100.53	97.23	83.23	43.32	93.6633
ENSG00000068097	HEATR6	HEAT repeat containing 6 [Source:HGNC Symbol;Acc:HGNC:24076]	1.00824	0.0118379	0.908717	0.950091	no	up	11.81	11.98	10.96	9.9	13.28	9.96	11.5833	11.0467
ENSG00000068120	COASY	Coenzyme A synthase [Source:HGNC Symbol;Acc:HGNC:29932]	0.88424	-0.17749	0.0455679	0.110582	no	down	39.19	38.43	41.87	47.12	46.61	42.93	39.83	45.5533
ENSG00000068137	PLEKHH3	pleckstrin homology, MyTH4 and FERM domain containing H3 [Source:HGNC Symbol;Acc:HGNC:26105]	0.756404	-0.402772	0.0608656	0.139088	no	down	4.22	2.82	4.98	8.52	5.08	4.54	4.00667	6.04667
ENSG00000068305	MEF2A	myocyte enhancer factor 2A [Source:HGNC Symbol;Acc:HGNC:6993]	0.873976	-0.194334	0.0270433	0.0728155	no	down	25.32	25.25	22.4	30.18	27.7	28.36	24.3233	28.7467
ENSG00000068308	OTUD5	OTU deubiquitinase 5 [Source:HGNC Symbol;Acc:HGNC:25402]	0.820396	-0.285608	0.0286512	0.0762349	no	down	21.6	22.01	24.1	32.38	24.93	27.56	22.57	28.29
ENSG00000068323	TFE3	transcription factor binding to IGHM enhancer 3 [Source:HGNC Symbol;Acc:HGNC:11752]	0.749078	-0.416812	0.0028795	0.0110433	no	down	14.9	13.75	16.88	23.61	19.23	19.87	15.1767	20.9033
ENSG00000068354	TBC1D25	TBC1 domain family member 25 [Source:HGNC Symbol;Acc:HGNC:8092]	0.798065	-0.325423	0.0850563	0.180806	no	down	2.62	2.51	3.47	6.86	3.39	5.07	2.86667	5.10667
ENSG00000068366	ACSL4	acyl-CoA synthetase long chain family member 4 [Source:HGNC Symbol;Acc:HGNC:3571]	1.09678	0.133269	0.078823	0.170339	no	up	51.39	55.84	51.38	46.86	50.15	48.99	52.87	48.6667
ENSG00000068383	INPP5A	inositol polyphosphate-5-phosphatase A [Source:HGNC Symbol;Acc:HGNC:6076]	1.42452	0.510473	0.000411996	0.00203171	no	up	21.47	21.4	26.62	19.26	15.84	15.25	23.1633	16.7833
ENSG00000068394	GPKOW	G-patch domain and KOW motifs [Source:HGNC Symbol;Acc:HGNC:30677]	0.529751	-0.916613	5.87154e-13	1.5321e-11	no	down	12.44	12.41	14.1	25.77	24.62	24.11	12.9833	24.8333
ENSG00000068400	GRIPAP1	GRIP1 associated protein 1 [Source:HGNC Symbol;Acc:HGNC:18706]	0.827639	-0.272926	0.0008103	0.00370286	no	down	41.79	39.84	37.93	49.95	51.28	44.6	39.8533	48.61
ENSG00000068438	FTSJ1	FtsJ RNA 2'-O-methyltransferase 1 [Source:HGNC Symbol;Acc:HGNC:13254]	0.673847	-0.569508	3.01908e-08	3.63309e-07	no	down	22.87	22.11	20.73	34.45	34.23	33.67	21.9033	34.1167
ENSG00000068489	PRR11	proline rich 11 [Source:HGNC Symbol;Acc:HGNC:25619]	1.64462	0.717752	1.02412e-17	4.79052e-16	no	up	62.09	59.73	67.59	36.19	31.14	35.07	63.1367	34.1333
ENSG00000068615	REEP1	receptor accessory protein 1 [Source:HGNC Symbol;Acc:HGNC:25786]	0.627542	-0.672216	0.000660169	0.00308959	no	down	2.01	1.74	1.71	2.67	2.9	3.11	1.82	2.89333
ENSG00000068650	ATP11A	ATPase phospholipid transporting 11A [Source:HGNC Symbol;Acc:HGNC:13552]	0.894897	-0.160206	0.107554	0.216542	no	down	26.38	26.91	17.93	23.86	28.6	30.19	23.74	27.55
ENSG00000068654	POLR1A	RNA polymerase I subunit A [Source:HGNC Symbol;Acc:HGNC:17264]	0.777852	-0.362433	2.4973e-06	2.07588e-05	no	down	8.7	8.38	7.83	10.44	11.38	11.51	8.30333	11.11
ENSG00000068697	LAPTM4A	lysosomal protein transmembrane 4 alpha [Source:HGNC Symbol;Acc:HGNC:6924]	1.19374	0.255485	0.033577	0.0866506	no	up	44.94	44.58	48.83	34.14	43.8	38.92	46.1167	38.9533
ENSG00000068724	TTC7A	tetratricopeptide repeat domain 7A [Source:HGNC Symbol;Acc:HGNC:19750]	1.23049	0.299235	0.000124727	0.000710187	no	up	94.62	95.34	93.86	83.03	89.4	82.55	94.6067	84.9933
ENSG00000068745	IP6K2	inositol hexakisphosphate kinase 2 [Source:HGNC Symbol;Acc:HGNC:17313]	0.940242	-0.0888967	0.371107	0.540913	no	down	56.38	59.84	56.55	60.15	59.16	69.57	57.59	62.96
ENSG00000068781	STON1-GTF2A1L	STON1-GTF2A1L readthrough [Source:HGNC Symbol;Acc:HGNC:30651]	0.513096	-0.9627	0.813488	1	no	down	0	0	0	0	0.02	0	0	0.00666667
ENSG00000068784	SRBD1	S1 RNA binding domain 1 [Source:HGNC Symbol;Acc:HGNC:25521]	0.850002	-0.234463	0.0333277	0.0861196	no	down	9.95	9.81	9.13	12.44	11.01	11.5	9.63	11.65
ENSG00000068796	KIF2A	kinesin family member 2A [Source:HGNC Symbol;Acc:HGNC:6318]	1.17836	0.236776	0.000614459	0.00290244	no	up	49.55	48.33	42.62	41.08	41.72	46.45	46.8333	43.0833
ENSG00000068831	RASGRP2	RAS guanyl releasing protein 2 [Source:HGNC Symbol;Acc:HGNC:9879]	1.76055	0.816029	3.86359e-18	1.91269e-16	no	up	66.84	60.04	65.57	36.66	42.44	36.43	64.15	38.51
ENSG00000068878	PSME4	proteasome activator subunit 4 [Source:HGNC Symbol;Acc:HGNC:20635]	0.886955	-0.173067	0.0249897	0.0683077	no	down	20.5	20.27	24.81	24.81	24.07	24.2	21.86	24.36
ENSG00000068885	IFT80	intraflagellar transport 80 [Source:HGNC Symbol;Acc:HGNC:29262]	0.897062	-0.15672	0.0999059	0.205035	no	down	40.47	40.91	31.13	36.08	46.4	40.03	37.5033	40.8367
ENSG00000068903	SIRT2	sirtuin 2 [Source:HGNC Symbol;Acc:HGNC:10886]	0.999379	-0.000895641	0.9921	0.995574	no	down	45.89	39.62	45.2	44.43	38.36	44.05	43.57	42.28
ENSG00000068912	ERLEC1	endoplasmic reticulum lectin 1 [Source:HGNC Symbol;Acc:HGNC:25222]	1.08391	0.116247	0.196253	0.3425	no	up	34.06	31.91	34.38	30.88	31.6	31.68	33.45	31.3867
ENSG00000068971	PPP2R5B	protein phosphatase 2 regulatory subunit B'beta [Source:HGNC Symbol;Acc:HGNC:9310]	0.835696	-0.25895	0.152795	0.28379	no	down	5.63	5.71	3.94	5.03	4.46	4.13	5.09333	4.54
ENSG00000068976	PYGM	glycogen phosphorylase, muscle associated [Source:HGNC Symbol;Acc:HGNC:9726]	1.3654	0.449321	0.486645	0.649023	no	up	0.33	0.31	0.31	0.2	0.13	0.34	0.316667	0.223333
ENSG00000068985	PAGE1	PAGE family member 1 [Source:HGNC Symbol;Acc:HGNC:4107]	1	0	1	1	no	no change	0	0	0	0	0	0	0	0
ENSG00000069011	PITX1	paired like homeodomain 1 [Source:HGNC Symbol;Acc:HGNC:9004]	0.679798	-0.556821	0.134827	0.257931	no	down	1.24	1.24	1.79	2.13	1.84	1.75	1.42333	1.90667
ENSG00000069018	TRPC7	transient receptor potential cation channel subfamily C member 7 [Source:HGNC Symbol;Acc:HGNC:20754]	1.93381	0.951447	0.752652	1	no	up	0.02	0	0.02	0.02	0	0	0.0133333	0.00666667
ENSG00000069020	MAST4	microtubule associated serine/threonine kinase family member 4 [Source:HGNC Symbol;Acc:HGNC:19037]	1.05584	0.0783913	0.798124	0.882721	no	up	0.36	0.32	0.29	0.78	0.38	0.54	0.323333	0.566667
ENSG00000069122	ADGRF5	adhesion G protein-coupled receptor F5 [Source:HGNC Symbol;Acc:HGNC:19030]	0.513096	-0.9627	0.813488	1	no	down	0	0	0	0.01	0	0	0	0.00333333
ENSG00000069188	SDK2	sidekick cell adhesion molecule 2 [Source:HGNC Symbol;Acc:HGNC:19308]	2.23936	1.16308	0.0150995	0.0450515	no	up	0.19	0.2	0.41	0.09	0.1	0.07	0.266667	0.0866667
ENSG00000069206	ADAM7	ADAM metallopeptidase domain 7 [Source:HGNC Symbol;Acc:HGNC:214]	0.271448	-1.88125	0.626294	1	no	down	0	0	0	0	0.02	0.02	0	0.0133333
ENSG00000069248	NUP133	nucleoporin 133 [Source:HGNC Symbol;Acc:HGNC:18016]	0.869272	-0.202121	0.01525	0.0454112	no	down	32.05	32.42	31.29	36.9	39.45	36.53	31.92	37.6267
ENSG00000069275	NUCKS1	nuclear casein kinase and cyclin dependent kinase substrate 1 [Source:HGNC Symbol;Acc:HGNC:29923]	0.916471	-0.125839	0.078608	0.170039	no	down	171.82	173.01	184.72	217.42	191.18	204.45	176.517	204.35
ENSG00000069329	VPS35	VPS35 retromer complex component [Source:HGNC Symbol;Acc:HGNC:13487]	0.855355	-0.225405	0.003261	0.0122766	no	down	50.9	45.25	40.16	55.56	68.36	56.41	45.4367	60.11
ENSG00000069345	DNAJA2	DnaJ heat shock protein family (Hsp40) member A2 [Source:HGNC Symbol;Acc:HGNC:14884]	0.902189	-0.148499	0.042122	0.103817	no	down	52.62	49.97	54.55	61.32	62.55	58.28	52.38	60.7167
ENSG00000069399	BCL3	BCL3 transcription coactivator [Source:HGNC Symbol;Acc:HGNC:998]	1.10385	0.142547	0.621393	0.760303	no	up	4.39	3.19	2.37	4.84	3.31	2.33	3.31667	3.49333
ENSG00000069424	KCNAB2	potassium voltage-gated channel subfamily A regulatory beta subunit 2 [Source:HGNC Symbol;Acc:HGNC:6229]	0.955064	-0.0663313	0.395658	0.56461	no	down	115.67	116.35	121.53	127.07	131.22	116.21	117.85	124.833
ENSG00000069431	ABCC9	ATP binding cassette subfamily C member 9 [Source:HGNC Symbol;Acc:HGNC:60]	1.11152	0.152529	0.590892	0.736476	no	up	0.62	0.67	0.4	0.38	0.61	0.56	0.563333	0.516667
ENSG00000069482	GAL	galanin and GMAP prepropeptide [Source:HGNC Symbol;Acc:HGNC:4114]	0.646521	-0.629231	0.0903823	0.189171	no	down	4.31	4.36	5.66	7.89	10.01	4.29	4.77667	7.39667
ENSG00000069493	CLEC2D	C-type lectin domain family 2 member D [Source:HGNC Symbol;Acc:HGNC:14351]	1.57098	0.651661	0.000840051	0.00382704	no	up	4.56	3.57	3.69	1.93	2.79	2.47	3.94	2.39667
ENSG00000069509	FUNDC1	FUN14 domain containing 1 [Source:HGNC Symbol;Acc:HGNC:28746]	1	0	1	1	no	no change	0	0	0	0	0	0	0	0
ENSG00000069535	MAOB	monoamine oxidase B [Source:HGNC Symbol;Acc:HGNC:6834]	1	0	1	1	no	no change	0	0	0	0	0	0	0	0
ENSG00000069667	RORA	RAR related orphan receptor A [Source:HGNC Symbol;Acc:HGNC:10258]	1.51388	0.598255	0.0809099	0.173753	no	up	0.9	1.13	0.59	0.51	0.7	0.5	0.873333	0.57
ENSG00000069696	DRD4	dopamine receptor D4 [Source:HGNC Symbol;Acc:HGNC:3025]	0.736239	-0.441754	0.845847	1	no	down	0.16	0	0	0.05	0.17	0	0.0533333	0.0733333
ENSG00000069702	TGFBR3	transforming growth factor beta receptor 3 [Source:HGNC Symbol;Acc:HGNC:11774]	1.13862	0.187285	0.145784	0.273635	no	up	4.07	4.08	4.42	3.88	3.81	3.6	4.19	3.76333
ENSG00000069764	PLA2G10	phospholipase A2 group X [Source:HGNC Symbol;Acc:HGNC:9029]	1.94646	0.960853	0.813839	1	no	up	0	0	0.18	0	0	0	0.06	0
ENSG00000069812	HES2	hes family bHLH transcription factor 2 [Source:HGNC Symbol;Acc:HGNC:16005]	2.12515	1.08756	0.437099	1	no	up	0.09	0.33	0.99	0	0	0.37	0.47	0.123333
ENSG00000069849	ATP1B3	ATPase Na+/K+ transporting subunit beta 3 [Source:HGNC Symbol;Acc:HGNC:806]	0.657947	-0.603957	7.98278e-11	1.51189e-09	no	down	60.5	59.21	64.22	98.55	95.31	89.28	61.31	94.38
ENSG00000069869	NEDD4	NEDD4 E3 ubiquitin protein ligase [Source:HGNC Symbol;Acc:HGNC:7727]	0.916005	-0.126572	0.200782	0.348358	no	down	59.9	61	42.97	36.16	53.08	51.31	54.6233	46.85
ENSG00000069943	PIGB	phosphatidylinositol glycan anchor biosynthesis class B [Source:HGNC Symbol;Acc:HGNC:8959]	1.24858	0.320286	0.00259702	0.0101013	no	up	39.12	44.28	38.29	29.75	38.33	37.75	40.5633	35.2767
ENSG00000069956	MAPK6	mitogen-activated protein kinase 6 [Source:HGNC Symbol;Acc:HGNC:6879]	1.19491	0.256898	0.00054877	0.00262979	no	up	36.72	37.82	34.83	29.78	31.83	31.62	36.4567	31.0767
ENSG00000069966	GNB5	G protein subunit beta 5 [Source:HGNC Symbol;Acc:HGNC:4401]	1.28906	0.366314	0.000269433	0.00140119	no	up	40.07	35.72	41.98	33.03	34.19	35.92	39.2567	34.38
ENSG00000069974	RAB27A	RAB27A, member RAS oncogene family [Source:HGNC Symbol;Acc:HGNC:9766]	0.942584	-0.0853071	0.293127	0.460188	no	down	87.3	78.43	83.13	88.75	85.79	93.79	82.9533	89.4433
ENSG00000069998	HDHD5	haloacid dehalogenase like hydrolase domain containing 5 [Source:HGNC Symbol;Acc:HGNC:1843]	0.981506	-0.0269312	0.8215	0.89817	no	down	22.26	24.57	23.93	27.14	22.86	23.59	23.5867	24.53
ENSG00000070010	UFD1	ubiquitin recognition factor in ER associated degradation 1 [Source:HGNC Symbol;Acc:HGNC:12520]	0.606505	-0.721409	3.55502e-11	7.07115e-10	no	down	51.22	45.77	54.08	71.99	84.82	75.92	50.3567	77.5767
ENSG00000070018	LRP6	LDL receptor related protein 6 [Source:HGNC Symbol;Acc:HGNC:6698]	1.0159	0.0227599	0.83049	0.903771	no	up	4	3.82	3.55	3.69	3.76	4.03	3.79	3.82667
ENSG00000070019	GUCY2C	guanylate cyclase 2C [Source:HGNC Symbol;Acc:HGNC:4688]	0.999364	-0.000918378	0.999811	1	no	down	0	0	0.02	0	0	0.02	0.00666667	0.00666667
ENSG00000070031	SCT	secretin [Source:HGNC Symbol;Acc:HGNC:10607]	2.81327	1.49225	0.628809	1	no	up	0.79	0	0	0	0	0.24	0.263333	0.08
ENSG00000070047	PHRF1	PHD and ring finger domains 1 [Source:HGNC Symbol;Acc:HGNC:24351]	0.781765	-0.355194	0.00146429	0.00617964	no	down	11.23	11.09	11.96	16.72	14.56	14.61	11.4267	15.2967
ENSG00000070061	ELP1	elongator acetyltransferase complex subunit 1 [Source:HGNC Symbol;Acc:HGNC:5959]	0.829189	-0.270228	0.00268595	0.0103995	no	down	20.41	20.46	18.33	26.54	31.15	25.19	19.7333	27.6267
ENSG00000070081	NUCB2	nucleobindin 2 [Source:HGNC Symbol;Acc:HGNC:8044]	1.49899	0.583992	1.39393e-10	2.53237e-09	no	up	421.72	402.23	437.3	253.99	290.91	316.07	420.417	286.99
ENSG00000070087	PFN2	profilin 2 [Source:HGNC Symbol;Acc:HGNC:8882]	0.909766	-0.136432	0.577116	0.72565	no	down	3.89	2.88	4.85	3.7	3.98	4.42	3.87333	4.03333
ENSG00000070159	PTPN3	protein tyrosine phosphatase non-receptor type 3 [Source:HGNC Symbol;Acc:HGNC:9655]	1.01018	0.0146073	0.943886	0.96944	no	up	1.39	1.1	1.05	1.05	1.02	1.26	1.18	1.11
ENSG00000070182	SPTB	spectrin beta, erythrocytic [Source:HGNC Symbol;Acc:HGNC:11274]	1.41222	0.497962	0.0760977	0.165877	no	up	0.97	0.94	0.59	0.83	0.51	0.45	0.833333	0.596667
ENSG00000070190	DAPP1	dual adaptor of phosphotyrosine and 3-phosphoinositides 1 [Source:HGNC Symbol;Acc:HGNC:16500]	0.652876	-0.61512	9.44226e-09	1.26147e-07	no	down	15.71	15.66	12.17	23.07	22.42	22.64	14.5133	22.71
ENSG00000070193	FGF10	fibroblast growth factor 10 [Source:HGNC Symbol;Acc:HGNC:3666]	0.572208	-0.805388	0.448945	1	no	down	0.03	0.02	0.03	0.04	0.06	0.13	0.0266667	0.0766667
ENSG00000070214	SLC44A1	solute carrier family 44 member 1 [Source:HGNC Symbol;Acc:HGNC:18798]	0.913691	-0.130221	0.085236	0.181079	no	down	25.46	27.06	23.73	26.75	28.74	28.2	25.4167	27.8967
ENSG00000070269	TMEM260	transmembrane protein 260 [Source:HGNC Symbol;Acc:HGNC:20185]	1.24727	0.318773	0.000877642	0.00397609	no	up	17.48	17.32	16.51	13.08	14.53	14.61	17.1033	14.0733
ENSG00000070366	SMG6	SMG6 nonsense mediated mRNA decay factor [Source:HGNC Symbol;Acc:HGNC:17809]	1.05369	0.0754462	0.643953	0.77728	no	up	2.55	3.07	3.79	4.14	3.5	3.39	3.13667	3.67667
ENSG00000070367	EXOC5	exocyst complex component 5 [Source:HGNC Symbol;Acc:HGNC:10696]	0.813792	-0.297267	1.93477e-05	0.00013443	no	down	32.03	33.36	30.86	40.87	43.64	42.63	32.0833	42.38
ENSG00000070371	CLTCL1	clathrin heavy chain like 1 [Source:HGNC Symbol;Acc:HGNC:2093]	0.996863	-0.00453327	0.965715	0.981964	no	down	26.68	25.74	23.84	23.87	27.7	24.33	25.42	25.3
ENSG00000070388	FGF22	fibroblast growth factor 22 [Source:HGNC Symbol;Acc:HGNC:3679]	0.852103	-0.230901	0.868463	1	no	down	0.02	0.2	0.08	0.12	0.09	0.13	0.1	0.113333
ENSG00000070404	FSTL3	follistatin like 3 [Source:HGNC Symbol;Acc:HGNC:3973]	1.04057	0.0573744	0.839321	0.909311	no	up	2.74	2.13	2.58	1.69	3.24	2.22	2.48333	2.38333
ENSG00000070413	DGCR2	DiGeorge syndrome critical region gene 2 [Source:HGNC Symbol;Acc:HGNC:2845]	1.08924	0.123318	0.262165	0.423515	no	up	15.71	16.49	17.93	16.47	14.45	15.74	16.71	15.5533
ENSG00000070423	RNF126	ring finger protein 126 [Source:HGNC Symbol;Acc:HGNC:21151]	1.01929	0.0275694	0.800973	0.884335	no	up	36.5	32.61	36.79	35.25	32.59	35.03	35.3	34.29
ENSG00000070444	MNT	MAX network transcriptional repressor [Source:HGNC Symbol;Acc:HGNC:7188]	1.01517	0.0217241	0.86477	0.925252	no	up	6.77	9.48	5.37	6.48	5.7	6.27	7.20667	6.15
ENSG00000070476	ZXDC	ZXD family zinc finger C [Source:HGNC Symbol;Acc:HGNC:28160]	1.24557	0.316812	0.00255559	0.00996343	no	up	20.35	19.74	16.91	15.05	14.46	16.72	19	15.41
ENSG00000070495	JMJD6	jumonji domain containing 6, arginine demethylase and lysine hydroxylase [Source:HGNC Symbol;Acc:HGNC:19355]	0.800365	-0.321269	0.0032898	0.0123615	no	down	18.6	16.38	18.59	24.54	23.74	22.55	17.8567	23.61
ENSG00000070501	POLB	DNA polymerase beta [Source:HGNC Symbol;Acc:HGNC:9174]	0.851612	-0.231731	0.0321202	0.0836664	no	down	47.05	48.58	41.3	50.34	57.28	56.8	45.6433	54.8067
ENSG00000070526	ST6GALNAC1	ST6 N-acetylgalactosaminide alpha-2,6-sialyltransferase 1 [Source:HGNC Symbol;Acc:HGNC:23614]	1	0	1	1	no	no change	0	0	0	0	0	0	0	0
ENSG00000070540	WIPI1	WD repeat domain, phosphoinositide interacting 1 [Source:HGNC Symbol;Acc:HGNC:25471]	0.691929	-0.531303	0.0399956	0.0996088	no	down	5.04	3.46	4.18	6.44	5.36	4.33	4.22667	5.37667
ENSG00000070601	FRMPD1	FERM and PDZ domain containing 1 [Source:HGNC Symbol;Acc:HGNC:29159]	0.579411	-0.787341	0.421401	1	no	down	0.6	0.8	0.87	0.3	1.2	1.89	0.756667	1.13
ENSG00000070610	GBA2	glucosylceramidase beta 2 [Source:HGNC Symbol;Acc:HGNC:18986]	0.939932	-0.0893719	0.365247	0.534963	no	down	32.1	30.89	29.56	32.48	34.1	33.29	30.85	33.29
ENSG00000070614	NDST1	N-deacetylase and N-sulfotransferase 1 [Source:HGNC Symbol;Acc:HGNC:7680]	0.676061	-0.564775	0.000184684	0.00100748	no	down	5.2	4.6	5.86	9.15	8.27	8.09	5.22	8.50333
ENSG00000070669	ASNS	asparagine synthetase (glutamine-hydrolyzing) [Source:HGNC Symbol;Acc:HGNC:753]	1.01829	0.0261483	0.771896	0.866574	no	up	112.69	108.36	101	104.38	94.45	109.81	107.35	102.88
ENSG00000070718	AP3M2	adaptor related protein complex 3 subunit mu 2 [Source:HGNC Symbol;Acc:HGNC:570]	0.886211	-0.174277	0.137162	0.261081	no	down	13.14	12.64	12.96	13.15	16.95	13.1	12.9133	14.4
ENSG00000070729	CNGB1	cyclic nucleotide gated channel subunit beta 1 [Source:HGNC Symbol;Acc:HGNC:2151]	1.08891	0.122891	0.924504	1	no	up	0.04	0.13	0.16	0	0.08	0.14	0.11	0.0733333
ENSG00000070731	ST6GALNAC2	ST6 N-acetylgalactosaminide alpha-2,6-sialyltransferase 2 [Source:HGNC Symbol;Acc:HGNC:10867]	0.894283	-0.161196	0.616724	0.756452	no	down	2.19	1.56	1.7	2.59	2.5	1.59	1.81667	2.22667
ENSG00000070748	CHAT	choline O-acetyltransferase [Source:HGNC Symbol;Acc:HGNC:1912]	1	0	1	1	no	no change	0	0	0	0	0	0	0	0
ENSG00000070756	PABPC1	poly(A) binding protein cytoplasmic 1 [Source:HGNC Symbol;Acc:HGNC:8554]	1.49005	0.575361	1.17965e-07	1.28429e-06	no	up	1691.73	1636.5	1902.41	1346.47	1118.54	1159.59	1743.55	1208.2
ENSG00000070759	TESK2	testis associated actin remodelling kinase 2 [Source:HGNC Symbol;Acc:HGNC:11732]	1.04091	0.0578472	0.810629	0.890621	no	up	3.79	3	2.45	3.67	2.44	2.47	3.08	2.86
ENSG00000070761	CFAP20	cilia and flagella associated protein 20 [Source:HGNC Symbol;Acc:HGNC:29523]	0.960455	-0.0582093	0.596374	0.74039	no	down	41.42	43.05	44.63	41.55	48.78	45.09	43.0333	45.14
ENSG00000070770	CSNK2A2	casein kinase 2 alpha 2 [Source:HGNC Symbol;Acc:HGNC:2459]	0.967209	-0.0480998	0.595473	0.739889	no	down	31.87	30.26	30.13	33.2	26.55	29.78	30.7533	29.8433
ENSG00000070778	PTPN21	protein tyrosine phosphatase non-receptor type 21 [Source:HGNC Symbol;Acc:HGNC:9651]	0.60321	-0.729267	0.0282137	0.0753296	no	down	0.73	0.29	0.33	0.69	0.5	0.77	0.45	0.653333
ENSG00000070785	EIF2B3	eukaryotic translation initiation factor 2B subunit gamma [Source:HGNC Symbol;Acc:HGNC:3259]	0.698383	-0.517909	2.59865e-06	2.1541e-05	no	down	25.19	24.18	27.41	34.98	37.62	37.74	25.5933	36.78
ENSG00000070808	CAMK2A	calcium/calmodulin dependent protein kinase II alpha [Source:HGNC Symbol;Acc:HGNC:1460]	0.405674	-1.30161	0.221361	1	no	down	0.15	0.08	0.05	0.1	0.19	0.06	0.0933333	0.116667
ENSG00000070814	TCOF1	treacle ribosome biogenesis factor 1 [Source:HGNC Symbol;Acc:HGNC:11654]	0.484021	-1.04686	6.13231e-28	7.05097e-26	no	down	11.88	12.81	12.07	26.3	24.77	24.83	12.2533	25.3
ENSG00000070831	CDC42	cell division cycle 42 [Source:HGNC Symbol;Acc:HGNC:1736]	1.04618	0.065125	0.314269	0.48337	no	up	186.98	189.55	179.53	174.3	190.84	182.04	185.353	182.393
ENSG00000070882	OSBPL3	oxysterol binding protein like 3 [Source:HGNC Symbol;Acc:HGNC:16370]	0.704418	-0.505496	9.1302e-06	6.77711e-05	no	down	5.5	5.5	5.83	7.19	10.24	9.04	5.61	8.82333
ENSG00000070886	EPHA8	EPH receptor A8 [Source:HGNC Symbol;Acc:HGNC:3391]	0.136258	-2.87558	0.279117	1	no	down	0	0	0	0.01	0.03	0.04	0	0.0266667
ENSG00000070915	SLC12A3	solute carrier family 12 member 3 [Source:HGNC Symbol;Acc:HGNC:10912]	1.64553	0.718549	0.317795	0.486591	no	up	0.3	0.33	0.21	0.54	0.06	0.06	0.28	0.22
ENSG00000070950	RAD18	RAD18 E3 ubiquitin protein ligase [Source:HGNC Symbol;Acc:HGNC:18278]	0.614404	-0.702741	4.33531e-14	1.30956e-12	no	down	12	11.04	11.75	14.62	16.36	17.47	11.5967	16.15
ENSG00000070961	ATP2B1	ATPase plasma membrane Ca2+ transporting 1 [Source:HGNC Symbol;Acc:HGNC:814]	0.680868	-0.554553	1.45689e-08	1.87336e-07	no	down	22.35	22.02	19.85	34.78	30.34	34.54	21.4067	33.22
ENSG00000070985	TRPM5	transient receptor potential cation channel subfamily M member 5 [Source:HGNC Symbol;Acc:HGNC:14323]	0.710989	-0.4921	0.645342	1	no	down	0.05	0.05	0.03	0.02	0.06	0.12	0.0433333	0.0666667
ENSG00000071051	NCK2	NCK adaptor protein 2 [Source:HGNC Symbol;Acc:HGNC:7665]	0.834038	-0.261815	0.0235441	0.0651862	no	down	24.06	27.76	30.61	38.81	28.45	33.14	27.4767	33.4667
ENSG00000071054	MAP4K4	mitogen-activated protein kinase kinase kinase kinase 4 [Source:HGNC Symbol;Acc:HGNC:6866]	0.99284	-0.0103663	0.914499	0.953669	no	down	74.56	67.2	75.61	76.97	72.77	77.61	72.4567	75.7833
ENSG00000071073	MGAT4A	alpha-1,3-mannosyl-glycoprotein 4-beta-N-acetylglucosaminyltransferase A [Source:HGNC Symbol;Acc:HGNC:7047]	1.20202	0.265456	0.0179452	0.0519862	no	up	5.63	5.93	5.16	6.03	4.94	5.19	5.57333	5.38667
ENSG00000071082	RPL31	ribosomal protein L31 [Source:HGNC Symbol;Acc:HGNC:10334]	1.24338	0.314266	0.000382687	0.00189979	no	up	4453.16	4575.62	3874.07	2997.89	3291.42	3698.91	4300.95	3329.41
ENSG00000071127	WDR1	WD repeat domain 1 [Source:HGNC Symbol;Acc:HGNC:12754]	0.851422	-0.232053	0.00822836	0.0270465	no	down	176.61	179.6	196.35	235.5	212.21	201.64	184.187	216.45
ENSG00000071189	SNX13	sorting nexin 13 [Source:HGNC Symbol;Acc:HGNC:21335]	0.968957	-0.0454955	0.625951	0.763723	no	down	15.18	16.61	14.09	15.72	15	16.59	15.2933	15.77
ENSG00000071203	MS4A12	membrane spanning 4-domains A12 [Source:HGNC Symbol;Acc:HGNC:13370]	1.94646	0.960853	0.813839	1	no	up	0	0	0.1	0	0	0	0.0333333	0
ENSG00000071205	ARHGAP10	Rho GTPase activating protein 10 [Source:HGNC Symbol;Acc:HGNC:26099]	0.710553	-0.492986	0.00754858	0.0251789	no	down	3.33	3.63	4.92	5.75	4.9	5.52	3.96	5.39
ENSG00000071242	RPS6KA2	ribosomal protein S6 kinase A2 [Source:HGNC Symbol;Acc:HGNC:10431]	1.56836	0.649256	7.52557e-06	5.70483e-05	no	up	17.72	19.5	19.99	17.82	10	12.37	19.07	13.3967
ENSG00000071243	ING3	inhibitor of growth family member 3 [Source:HGNC Symbol;Acc:HGNC:14587]	0.989973	-0.0145392	0.902912	0.946404	no	down	20.5	21.71	17.15	17.96	21.65	19.74	19.7867	19.7833
ENSG00000071246	VASH1	vasohibin 1 [Source:HGNC Symbol;Acc:HGNC:19964]	1.0907	0.125261	0.224527	0.378318	no	up	7.45	7.34	5.98	6.35	7.52	7.59	6.92333	7.15333
ENSG00000071282	LMCD1	LIM and cysteine rich domains 1 [Source:HGNC Symbol;Acc:HGNC:6633]	1	0	1	1	no	no change	0	0	0	0	0	0	0	0
ENSG00000071462	BUD23	BUD23 rRNA methyltransferase and ribosome maturation factor [Source:HGNC Symbol;Acc:HGNC:16405]	0.674266	-0.568611	1.04205e-11	2.27311e-10	no	down	68.61	70.21	65.71	99.14	107.34	106.49	68.1767	104.323
ENSG00000071537	SEL1L	SEL1L adaptor subunit of ERAD E3 ubiquitin ligase [Source:HGNC Symbol;Acc:HGNC:10717]	1.19126	0.252484	0.00309973	0.0117617	no	up	46.11	42.77	41.66	36.75	35.78	35.75	43.5133	36.0933
ENSG00000071539	TRIP13	thyroid hormone receptor interactor 13 [Source:HGNC Symbol;Acc:HGNC:12307]	0.534244	-0.904428	5.58977e-23	4.18575e-21	no	down	32.74	31.41	33.54	63.41	64.92	61.88	32.5633	63.4033
ENSG00000071553	ATP6AP1	ATPase H+ transporting accessory protein 1 [Source:HGNC Symbol;Acc:HGNC:868]	1.16224	0.216913	0.0644869	0.145516	no	up	67.12	67.42	79.55	71.27	59	60.76	71.3633	63.6767
ENSG00000071564	TCF3	transcription factor 3 [Source:HGNC Symbol;Acc:HGNC:11633]	1.28657	0.363528	0.00829969	0.0272357	no	up	70.54	69.28	87.29	72.37	57.72	58.64	75.7033	62.91
ENSG00000235288	-	novel transcript, antisense to CCBP2	0.0437483	-4.51463	0.00159095	0.00663871	yes	down	0.13	0	0.13	2.17	8.29	0.12	0.0866667	3.52667
ENSG00000071626	DAZAP1	DAZ associated protein 1 [Source:HGNC Symbol;Acc:HGNC:2683]	0.945461	-0.0809096	0.428844	0.596167	no	down	103.47	99.85	122.1	115.84	118.38	114.59	108.473	116.27
ENSG00000071655	MBD3	methyl-CpG binding domain protein 3 [Source:HGNC Symbol;Acc:HGNC:6918]	0.825865	-0.276022	0.0312795	0.0818836	no	down	23.02	20.71	23.99	28.7	23.32	22.39	22.5733	24.8033
ENSG00000071677	PRLH	prolactin releasing hormone [Source:HGNC Symbol;Acc:HGNC:17945]	1	0	1	1	no	no change	0	0	0	0	0	0	0	0
ENSG00000071794	HLTF	helicase like transcription factor [Source:HGNC Symbol;Acc:HGNC:11099]	0.862827	-0.212856	0.0132438	0.0403165	no	down	22.03	22.93	21.95	27.63	26.48	25.34	22.3033	26.4833
ENSG00000071859	FAM50A	family with sequence similarity 50 member A [Source:HGNC Symbol;Acc:HGNC:18786]	0.750906	-0.413296	0.000517209	0.00249464	no	down	46.22	40.93	51.76	60.37	60.54	60.77	46.3033	60.56
ENSG00000071889	FAM3A	FAM3 metabolism regulating signaling molecule A [Source:HGNC Symbol;Acc:HGNC:13749]	1.20415	0.268019	0.0888894	0.186805	no	up	12.34	11.79	13.29	10.44	10.2	9.24	12.4733	9.96
ENSG00000071894	CPSF1	cleavage and polyadenylation specific factor 1 [Source:HGNC Symbol;Acc:HGNC:2324]	0.977037	-0.0335144	0.673866	0.798938	no	down	78.09	74.42	78.89	76.47	86.02	78.1	77.1333	80.1967
ENSG00000071909	MYO3B	myosin IIIB [Source:HGNC Symbol;Acc:HGNC:15576]	0.945739	-0.0804854	0.887427	0.937062	no	down	0.17	0.11	0.12	0.12	0.2	0.13	0.133333	0.15
ENSG00000071967	CYBRD1	cytochrome b reductase 1 [Source:HGNC Symbol;Acc:HGNC:20797]	0.803327	-0.31594	0.00956703	0.0307789	no	down	6.5	6.88	7.74	9.29	9.29	8.31	7.04	8.96333
ENSG00000071991	CDH19	cadherin 19 [Source:HGNC Symbol;Acc:HGNC:1758]	1	0	1	1	no	no change	0	0	0	0	0	0	0	0
ENSG00000071994	PDCD2	programmed cell death 2 [Source:HGNC Symbol;Acc:HGNC:8762]	1.11196	0.153108	0.0488436	0.116939	no	up	96.87	104.36	106.68	100.89	103.38	98.65	102.637	100.973
ENSG00000072041	SLC6A15	solute carrier family 6 member 15 [Source:HGNC Symbol;Acc:HGNC:13621]	1.53584	0.619027	0.634579	1	no	up	0.03	0.02	0.08	0.04	0.26	0.03	0.0433333	0.11
ENSG00000072042	RDH11	retinol dehydrogenase 11 [Source:HGNC Symbol;Acc:HGNC:17964]	0.762149	-0.391854	4.33278e-06	3.44112e-05	no	down	36.1	36.93	37.81	47.8	46.05	49.48	36.9467	47.7767
ENSG00000072062	PRKACA	protein kinase cAMP-activated catalytic subunit alpha [Source:HGNC Symbol;Acc:HGNC:9380]	0.775326	-0.367125	0.0190448	0.0545686	no	down	17.38	17.57	22.62	28.63	22.14	23.78	19.19	24.85
ENSG00000072071	ADGRL1	adhesion G protein-coupled receptor L1 [Source:HGNC Symbol;Acc:HGNC:20973]	1.25039	0.322373	0.0190602	0.0545863	no	up	12.81	10.18	15.13	10.26	11.15	8.58	12.7067	9.99667
ENSG00000072080	SPP2	secreted phosphoprotein 2 [Source:HGNC Symbol;Acc:HGNC:11256]	0.655294	-0.609785	0.776296	1	no	down	0	0	1.94	1.72	0	1.16	0.646667	0.96
ENSG00000072110	ACTN1	actinin alpha 1 [Source:HGNC Symbol;Acc:HGNC:163]	0.885538	-0.175374	0.12047	0.236638	no	down	120.14	124.91	142.66	167.61	139.01	141.95	129.237	149.523
ENSG00000072121	ZFYVE26	zinc finger FYVE-type containing 26 [Source:HGNC Symbol;Acc:HGNC:20761]	0.978784	-0.0309382	0.783992	0.874144	no	down	4.49	5.9	4.31	3.94	5.24	5.51	4.9	4.89667
ENSG00000072133	RPS6KA6	ribosomal protein S6 kinase A6 [Source:HGNC Symbol;Acc:HGNC:10435]	0.905628	-0.14301	0.95285	1	no	down	0	0.02	0	0	0.02	0.01	0.00666667	0.01
ENSG00000072134	EPN2	epsin 2 [Source:HGNC Symbol;Acc:HGNC:18639]	0.891604	-0.165524	0.358264	0.527871	no	down	2.62	2.16	1.86	2.26	3.15	3.24	2.21333	2.88333
ENSG00000072135	PTPN18	protein tyrosine phosphatase non-receptor type 18 [Source:HGNC Symbol;Acc:HGNC:9649]	1.26494	0.33907	0.00157214	0.00657473	no	up	36.44	38.03	36.15	29.37	32.24	25.5	36.8733	29.0367
ENSG00000072163	LIMS2	LIM zinc finger domain containing 2 [Source:HGNC Symbol;Acc:HGNC:16084]	0.606953	-0.720344	0.252421	0.412228	no	down	0.22	0.33	0.39	0.64	0.41	0.91	0.313333	0.653333
ENSG00000072182	ASIC4	acid sensing ion channel subunit family member 4 [Source:HGNC Symbol;Acc:HGNC:21263]	1.95206	0.965	0.350137	1	no	up	0.15	0.15	0.13	0.02	0.14	0.05	0.143333	0.07
ENSG00000072195	SPEG	striated muscle enriched protein kinase [Source:HGNC Symbol;Acc:HGNC:16901]	1.7767	0.8292	0.466855	1	no	up	0.07	0.23	0.05	0.01	0.02	0.15	0.116667	0.06
ENSG00000072201	LNX1	ligand of numb-protein X 1 [Source:HGNC Symbol;Acc:HGNC:6657]	0.999363	-0.000918795	0.999814	1	no	down	0.08	0	0	0.21	0	0	0.0266667	0.07
ENSG00000072210	ALDH3A2	aldehyde dehydrogenase 3 family member A2 [Source:HGNC Symbol;Acc:HGNC:403]	0.869492	-0.201756	0.0872574	0.184275	no	down	10.82	12.66	11.39	14.62	14.96	12.87	11.6233	14.15
ENSG00000072274	TFRC	transferrin receptor [Source:HGNC Symbol;Acc:HGNC:11763]	0.450804	-1.14943	7.19098e-17	3.05137e-15	no	down	25.66	28.43	19.34	46.16	61.31	52.78	24.4767	53.4167
ENSG00000072310	SREBF1	sterol regulatory element binding transcription factor 1 [Source:HGNC Symbol;Acc:HGNC:11289]	1.99288	0.994855	4.66022e-12	1.07029e-10	no	up	68.51	67.66	68.29	31.25	26.07	37.59	68.1533	31.6367
ENSG00000072315	TRPC5	transient receptor potential cation channel subfamily C member 5 [Source:HGNC Symbol;Acc:HGNC:12337]	1.58346	0.663081	0.649504	1	no	up	0.01	0.03	0	0.01	0.01	0.01	0.0133333	0.01
ENSG00000072364	AFF4	AF4/FMR2 family member 4 [Source:HGNC Symbol;Acc:HGNC:17869]	0.86043	-0.21687	0.0452726	0.110075	no	down	16.54	16.52	12.36	17.66	17.58	18.11	15.14	17.7833
ENSG00000072401	UBE2D1	ubiquitin conjugating enzyme E2 D1 [Source:HGNC Symbol;Acc:HGNC:12474]	0.886815	-0.173294	0.216302	0.367908	no	down	9.54	7.7	7.39	9.53	9.8	8.78	8.21	9.37
ENSG00000072415	PALS1	protein associated with LIN7 1, MAGUK p55 family member [Source:HGNC Symbol;Acc:HGNC:18669]	1.1445	0.194721	0.0895502	0.187827	no	up	8.29	7.1	6.79	6.43	6.21	6.79	7.39333	6.47667
ENSG00000072422	RHOBTB1	Rho related BTB domain containing 1 [Source:HGNC Symbol;Acc:HGNC:18738]	1.08664	0.119871	0.384269	0.553858	no	up	6.45	6.71	7.59	5.82	5.26	5.41	6.91667	5.49667
ENSG00000072501	SMC1A	structural maintenance of chromosomes 1A [Source:HGNC Symbol;Acc:HGNC:11111]	0.494627	-1.01559	1.00717e-43	3.14907e-41	no	down	33.9	33.48	29.44	63.57	77.48	62.67	32.2733	67.9067
ENSG00000072506	HSD17B10	hydroxysteroid 17-beta dehydrogenase 10 [Source:HGNC Symbol;Acc:HGNC:4800]	0.799783	-0.322319	0.00685882	0.0232524	no	down	62.12	63.05	75.3	81.16	87.16	82.8	66.8233	83.7067
ENSG00000072518	MARK2	microtubule affinity regulating kinase 2 [Source:HGNC Symbol;Acc:HGNC:3332]	0.890489	-0.16733	0.257578	0.418427	no	down	24.41	23.85	28.18	35.41	26	25.47	25.48	28.96
ENSG00000072571	HMMR	hyaluronan mediated motility receptor [Source:HGNC Symbol;Acc:HGNC:5012]	1.38836	0.473386	6.24879e-05	0.00038402	no	up	53.27	58.43	39.36	33.09	40.81	39.91	50.3533	37.9367
ENSG00000072609	CHFR	checkpoint with forkhead and ring finger domains [Source:HGNC Symbol;Acc:HGNC:20455]	1.04379	0.0618353	0.50891	0.667834	no	up	55.8	54.78	62.99	59.73	54.53	55.44	57.8567	56.5667
ENSG00000072657	TRHDE	thyrotropin releasing hormone degrading enzyme [Source:HGNC Symbol;Acc:HGNC:30748]	1.79256	0.842023	1.29033e-15	4.74149e-14	no	up	9.68	9.82	8.56	5.84	6.73	5.28	9.35333	5.95
ENSG00000072682	P4HA2	prolyl 4-hydroxylase subunit alpha 2 [Source:HGNC Symbol;Acc:HGNC:8547]	1.63799	0.711924	0.000396885	0.00196211	no	up	5.53	5.32	4.68	3.89	2.54	2.37	5.17667	2.93333
ENSG00000072694	FCGR2B	Fc gamma receptor IIb [Source:HGNC Symbol;Acc:HGNC:3618]	0.882522	-0.180296	0.629587	0.766271	no	down	1.09	1.45	0.55	1.61	1.48	0.9	1.03	1.33
ENSG00000072736	NFATC3	nuclear factor of activated T cells 3 [Source:HGNC Symbol;Acc:HGNC:7777]	1.40983	0.495526	1.51638e-07	1.6241e-06	no	up	27.02	26.89	26.32	20	17.44	18.61	26.7433	18.6833
ENSG00000072756	TRNT1	tRNA nucleotidyl transferase 1 [Source:HGNC Symbol;Acc:HGNC:17341]	1.01684	0.0240937	0.81841	0.896423	no	up	36.23	32.91	26.03	29.55	35.09	35.96	31.7233	33.5333
ENSG00000072778	ACADVL	acyl-CoA dehydrogenase very long chain [Source:HGNC Symbol;Acc:HGNC:92]	0.734653	-0.444865	8.48708e-07	7.76871e-06	no	down	160.03	139.95	147.08	181.43	232.45	194.75	149.02	202.877
ENSG00000072786	STK10	serine/threonine kinase 10 [Source:HGNC Symbol;Acc:HGNC:11388]	0.924384	-0.113435	0.231887	0.386992	no	down	57.18	55.32	55.95	66.95	59.33	59.26	56.15	61.8467
ENSG00000072803	FBXW11	F-box and WD repeat domain containing 11 [Source:HGNC Symbol;Acc:HGNC:13607]	1.04943	0.069603	0.383517	0.553088	no	up	36.57	38.37	35.8	34.2	34.81	35.46	36.9133	34.8233
ENSG00000072818	ACAP1	ArfGAP with coiled-coil, ankyrin repeat and PH domains 1 [Source:HGNC Symbol;Acc:HGNC:16467]	1.6049	0.682486	0.00360377	0.0133416	no	up	4.67	7.97	3.86	7.83	3.64	3.17	5.5	4.88
ENSG00000072832	CRMP1	collapsin response mediator protein 1 [Source:HGNC Symbol;Acc:HGNC:2365]	1.11094	0.151774	0.64864	0.780295	no	up	1.27	1	1.39	1.4	0.96	1.04	1.22	1.13333
ENSG00000072840	EVC	EvC ciliary complex subunit 1 [Source:HGNC Symbol;Acc:HGNC:3497]	1.0233	0.0332361	0.834269	0.906274	no	up	2.06	1.84	1.97	1.77	2	2.25	1.95667	2.00667
ENSG00000072849	DERL2	derlin 2 [Source:HGNC Symbol;Acc:HGNC:17943]	1.05202	0.0731684	0.586685	0.732976	no	up	15.67	12.38	14.14	18.13	15.27	14.07	14.0633	15.8233
ENSG00000072858	SIDT1	SID1 transmembrane family member 1 [Source:HGNC Symbol;Acc:HGNC:25967]	0.957482	-0.0626827	0.849154	0.915647	no	down	1.89	2.16	1.2	1.91	2.15	1.89	1.75	1.98333
ENSG00000072864	NDE1	nudE neurodevelopment protein 1 [Source:HGNC Symbol;Acc:HGNC:17619]	1.1856	0.245617	0.0338877	0.0872756	no	up	56.83	51.76	53.91	48.11	37.55	45.16	54.1667	43.6067
ENSG00000072952	IRAG1	inositol 1,4,5-triphosphate receptor associated 1 [Source:HGNC Symbol;Acc:HGNC:7237]	2.15666	1.1088	0.026489	0.0716368	no	up	0.39	0.24	0.2	0.14	0.28	0.13	0.276667	0.183333
ENSG00000072954	TMEM38A	transmembrane protein 38A [Source:HGNC Symbol;Acc:HGNC:28462]	0.581469	-0.782225	0.000133376	0.000752701	no	down	2.44	2.21	2.27	3.9	3.6	4.29	2.30667	3.93
ENSG00000072958	AP1M1	adaptor related protein complex 1 subunit mu 1 [Source:HGNC Symbol;Acc:HGNC:13667]	0.92167	-0.117677	0.31154	0.480299	no	down	40.54	38.15	45.19	49.17	47.58	43.83	41.2933	46.86
ENSG00000073008	PVR	PVR cell adhesion molecule [Source:HGNC Symbol;Acc:HGNC:9705]	0.920685	-0.119221	0.315313	0.484315	no	down	14.72	13.13	16.48	19.46	15.28	17.79	14.7767	17.51
ENSG00000073050	XRCC1	X-ray repair cross complementing 1 [Source:HGNC Symbol;Acc:HGNC:12828]	0.591065	-0.758612	2.17805e-11	4.45152e-10	no	down	26.02	25.32	29.13	48.9	43.86	42.03	26.8233	44.93
ENSG00000073060	SCARB1	scavenger receptor class B member 1 [Source:HGNC Symbol;Acc:HGNC:1664]	1.06978	0.0973158	0.256015	0.416571	no	up	27.52	27.57	27.3	27.06	24.99	25.85	27.4633	25.9667
ENSG00000073067	CYP2W1	cytochrome P450 family 2 subfamily W member 1 [Source:HGNC Symbol;Acc:HGNC:20243]	1.06039	0.0845959	0.975321	1	no	up	0	0	0.06	0.09	0.03	0	0.02	0.04
ENSG00000073111	MCM2	minichromosome maintenance complex component 2 [Source:HGNC Symbol;Acc:HGNC:6944]	0.480609	-1.05706	1.0483e-31	1.56998e-29	no	down	50.82	49.98	55.84	114.29	108.56	109.95	52.2133	110.933
ENSG00000073146	MOV10L1	Mov10 like RISC complex RNA helicase 1 [Source:HGNC Symbol;Acc:HGNC:7201]	2.49356	1.3182	0.315958	1	no	up	0.19	0.07	0.06	0	0.04	0.1	0.106667	0.0466667
ENSG00000073150	PANX2	pannexin 2 [Source:HGNC Symbol;Acc:HGNC:8600]	1.18498	0.244865	0.622223	0.760893	no	up	0.36	0.41	0.43	0.41	0.24	0.38	0.4	0.343333
ENSG00000073169	SELENOO	selenoprotein O [Source:HGNC Symbol;Acc:HGNC:30395]	0.794466	-0.331943	0.0457282	0.11091	no	down	6.56	6.29	7.31	8.42	8.39	8.09	6.72	8.3
ENSG00000073282	TP63	tumor protein p63 [Source:HGNC Symbol;Acc:HGNC:15979]	0.43657	-1.19572	0.0182541	0.0526926	no	down	0.35	0.14	0.19	0.41	0.46	0.24	0.226667	0.37
ENSG00000073331	ALPK1	alpha kinase 1 [Source:HGNC Symbol;Acc:HGNC:20917]	1.46356	0.549481	5.63461e-08	6.49127e-07	no	up	19.48	18.65	15.64	11.79	12.85	16.77	17.9233	13.8033
ENSG00000073350	LLGL2	LLGL scribble cell polarity complex component 2 [Source:HGNC Symbol;Acc:HGNC:6629]	1.29736	0.375581	0.0158077	0.0468527	no	up	17.45	15.85	16.39	9.98	11.11	10.54	16.5633	10.5433
ENSG00000073417	PDE8A	phosphodiesterase 8A [Source:HGNC Symbol;Acc:HGNC:8793]	1.02648	0.0377079	0.740461	0.844738	no	up	11.86	12.15	10.52	13	10.25	11.02	11.51	11.4233
ENSG00000073464	CLCN4	chloride voltage-gated channel 4 [Source:HGNC Symbol;Acc:HGNC:2022]	0.973305	-0.0390369	0.809967	0.890514	no	down	2.42	2.94	2.95	3.28	2.78	2.5	2.77	2.85333
ENSG00000073536	NLE1	notchless homolog 1 [Source:HGNC Symbol;Acc:HGNC:19889]	1.24629	0.317642	0.0142258	0.0428335	no	up	9.21	6.91	10.44	8.36	6.88	8.9	8.85333	8.04667
ENSG00000073578	SDHA	succinate dehydrogenase complex flavoprotein subunit A [Source:HGNC Symbol;Acc:HGNC:10680]	0.759542	-0.396799	2.02446e-06	1.71564e-05	no	down	69.06	68.89	72.95	97.71	95.9	87.48	70.3	93.6967
ENSG00000073584	SMARCE1	SWI/SNF related, matrix associated, actin dependent regulator of chromatin, subfamily e, member 1 [Source:HGNC Symbol;Acc:HGNC:11109]	1.00292	0.00420158	0.956473	0.976562	no	up	100.24	91.84	97.92	94.24	102.41	104.25	96.6667	100.3
ENSG00000073598	FNDC8	fibronectin type III domain containing 8 [Source:HGNC Symbol;Acc:HGNC:25286]	0.404314	-1.30645	0.54119	1	no	down	0	0.05	0.06	0.23	0.06	0	0.0366667	0.0966667
ENSG00000073605	GSDMB	gasdermin B [Source:HGNC Symbol;Acc:HGNC:23690]	1.1283	0.174155	0.33059	0.500958	no	up	6.34	5.45	4.39	4.36	4.57	4.38	5.39333	4.43667
ENSG00000073614	KDM5A	lysine demethylase 5A [Source:HGNC Symbol;Acc:HGNC:9886]	0.879602	-0.185077	0.0896613	0.187998	no	down	10.98	9.34	8.39	10.4	9.67	13.23	9.57	11.1
ENSG00000073670	ADAM11	ADAM metallopeptidase domain 11 [Source:HGNC Symbol;Acc:HGNC:189]	1.21178	0.277126	0.266042	0.428117	no	up	1.42	1.08	1.14	0.9	1.13	0.83	1.21333	0.953333
ENSG00000073711	PPP2R3A	protein phosphatase 2 regulatory subunit B''alpha [Source:HGNC Symbol;Acc:HGNC:9307]	1.1361	0.184094	0.369893	0.539684	no	up	1.63	1.45	1.39	1.47	1.04	1.69	1.49	1.4
ENSG00000073712	FERMT2	FERM domain containing kindlin 2 [Source:HGNC Symbol;Acc:HGNC:15767]	0.528255	-0.920694	0.0041256	0.0149993	no	down	0.53	0.89	1.02	1.49	1.75	1.34	0.813333	1.52667
ENSG00000073734	ABCB11	ATP binding cassette subfamily B member 11 [Source:HGNC Symbol;Acc:HGNC:42]	2.03993	1.02852	0.0010616	0.00468079	no	up	0.7	0.68	0.89	0.25	0.28	0.75	0.756667	0.426667
ENSG00000073737	DHRS9	dehydrogenase/reductase 9 [Source:HGNC Symbol;Acc:HGNC:16888]	0.746615	-0.421563	2.03693e-05	0.000140488	no	down	41.9	40.58	36.48	49.21	59.67	55.15	39.6533	54.6767
ENSG00000073754	CD5L	CD5 molecule like [Source:HGNC Symbol;Acc:HGNC:1690]	0.635476	-0.65409	0.476188	1	no	down	0.06	0.11	0.19	0.17	0.22	0.18	0.12	0.19
ENSG00000073756	PTGS2	prostaglandin-endoperoxide synthase 2 [Source:HGNC Symbol;Acc:HGNC:9605]	0.498181	-1.00526	0.000690228	0.00321433	no	down	0.49	0.55	0.59	1.17	0.84	1.06	0.543333	1.02333
ENSG00000073792	IGF2BP2	insulin like growth factor 2 mRNA binding protein 2 [Source:HGNC Symbol;Acc:HGNC:28867]	1.34916	0.432063	9.99285e-05	0.00057954	no	up	93.03	83.07	89.67	71.11	60.48	66.8	88.59	66.13
ENSG00000073803	MAP3K13	mitogen-activated protein kinase kinase kinase 13 [Source:HGNC Symbol;Acc:HGNC:6852]	0.870143	-0.200675	0.146169	0.274155	no	down	13.17	14.69	11.27	13.52	16.15	14.46	13.0433	14.71
ENSG00000073849	ST6GAL1	ST6 beta-galactoside alpha-2,6-sialyltransferase 1 [Source:HGNC Symbol;Acc:HGNC:10860]	1.13051	0.176971	0.16615	0.302309	no	up	15.73	16.04	17.62	17.02	13.24	15.26	16.4633	15.1733
ENSG00000073861	TBX21	T-box transcription factor 21 [Source:HGNC Symbol;Acc:HGNC:11599]	1.27372	0.349049	0.827522	1	no	up	0.05	0.02	0.05	0.05	0.03	0.02	0.04	0.0333333
ENSG00000073905	VDAC1P1	voltage dependent anion channel 1 pseudogene 1 [Source:HGNC Symbol;Acc:HGNC:12671]	1.94646	0.960853	0.813839	1	no	up	0.11	0	0	0	0	0	0.0366667	0
ENSG00000073910	FRY	FRY microtubule binding protein [Source:HGNC Symbol;Acc:HGNC:20367]	1.18123	0.240286	0.0043662	0.0157233	no	up	32.01	25.66	29.94	26.73	27.93	25.11	29.2033	26.59
ENSG00000073921	PICALM	phosphatidylinositol binding clathrin assembly protein [Source:HGNC Symbol;Acc:HGNC:15514]	1.15278	0.205117	0.00630742	0.0215719	no	up	107.92	106.34	97.66	96.57	90.82	87.06	103.973	91.4833
ENSG00000073969	NSF	N-ethylmaleimide sensitive factor, vesicle fusing ATPase [Source:HGNC Symbol;Acc:HGNC:8016]	1.03955	0.0559625	0.45851	0.623594	no	up	58.45	61.96	58.68	58.24	61.88	55.65	59.6967	58.59
ENSG00000074047	GLI2	GLI family zinc finger 2 [Source:HGNC Symbol;Acc:HGNC:4318]	1.94646	0.960853	0.813839	1	no	up	0.04	0	0	0	0	0	0.0133333	0
ENSG00000074054	CLASP1	cytoplasmic linker associated protein 1 [Source:HGNC Symbol;Acc:HGNC:17088]	1.04681	0.0660044	0.410438	0.57999	no	up	19.89	19.63	18.2	19.66	17.83	18.97	19.24	18.82
ENSG00000074071	MRPS34	mitochondrial ribosomal protein S34 [Source:HGNC Symbol;Acc:HGNC:16618]	0.797465	-0.326507	0.00915935	0.0296419	no	down	61.99	57.97	72.35	76.78	87.95	80.25	64.1033	81.66
ENSG00000074181	NOTCH3	notch receptor 3 [Source:HGNC Symbol;Acc:HGNC:7883]	0.816071	-0.293233	0.799237	1	no	down	0.02	0.02	0.14	0.05	0.01	0.02	0.06	0.0266667
ENSG00000074201	CLNS1A	chloride nucleotide-sensitive channel 1A [Source:HGNC Symbol;Acc:HGNC:2080]	1.49311	0.578316	2.53794e-08	3.11295e-07	no	up	240.47	230.59	286.26	161.21	179.09	171.39	252.44	170.563
ENSG00000074211	PPP2R2C	protein phosphatase 2 regulatory subunit Bgamma [Source:HGNC Symbol;Acc:HGNC:9306]	0.683112	-0.549805	0.325081	0.49501	no	down	0.23	0.19	0.23	0.17	0.74	0.61	0.216667	0.506667
ENSG00000074219	TEAD2	TEA domain transcription factor 2 [Source:HGNC Symbol;Acc:HGNC:11715]	1.04145	0.0585901	0.880419	0.93319	no	up	0.97	1.3	0.73	0.86	0.82	9.1	1	3.59333
ENSG00000074266	EED	embryonic ectoderm development [Source:HGNC Symbol;Acc:HGNC:3188]	0.583956	-0.776069	1.04515e-12	2.61978e-11	no	down	17.93	19.5	19.36	31.26	32.5	31.35	18.93	31.7033
ENSG00000074276	CDHR2	cadherin related family member 2 [Source:HGNC Symbol;Acc:HGNC:18231]	2.21942	1.15018	0.0383199	0.0962833	no	up	0.27	0.32	0.24	0.12	0.17	0.37	0.276667	0.22
ENSG00000074317	SNCB	synuclein beta [Source:HGNC Symbol;Acc:HGNC:11140]	0.533029	-0.907715	0.764418	1	no	down	0.24	0	0	0.12	0.06	0	0.08	0.06
ENSG00000074319	TSG101	tumor susceptibility 101 [Source:HGNC Symbol;Acc:HGNC:15971]	0.925982	-0.110943	0.1936	0.339233	no	down	58.78	58.05	52.54	59.16	63.14	62.19	56.4567	61.4967
ENSG00000074356	NCBP3	nuclear cap binding subunit 3 [Source:HGNC Symbol;Acc:HGNC:24612]	1.01021	0.0146539	0.892786	0.939881	no	up	32.18	23.06	17.39	16.02	23.34	18.7	24.21	19.3533
ENSG00000074370	ATP2A3	ATPase sarcoplasmic/endoplasmic reticulum Ca2+ transporting 3 [Source:HGNC Symbol;Acc:HGNC:813]	0.917002	-0.125003	0.381362	0.551118	no	down	9.93	10.35	11.89	12.8	11.52	11.3	10.7233	11.8733
ENSG00000074410	CA12	carbonic anhydrase 12 [Source:HGNC Symbol;Acc:HGNC:1371]	0.613543	-0.704763	0.455883	1	no	down	0.08	0.04	0.09	0.21	0.19	0.06	0.07	0.153333
ENSG00000074416	MGLL	monoglyceride lipase [Source:HGNC Symbol;Acc:HGNC:17038]	0.550678	-0.860719	0.0394192	0.0984487	no	down	0.37	0.29	0.29	0.52	0.86	0.58	0.316667	0.653333
ENSG00000074527	NTN4	netrin 4 [Source:HGNC Symbol;Acc:HGNC:13658]	0.175125	-2.51355	0.504625	1	no	down	0	0	0	0	0.06	0	0	0.02
ENSG00000074582	BCS1L	BCS1 homolog, ubiquinol-cytochrome c reductase complex chaperone [Source:HGNC Symbol;Acc:HGNC:1020]	1.02409	0.034344	0.773552	0.867987	no	up	37.62	42.68	37.94	35.81	41.17	36.34	39.4133	37.7733
ENSG00000074590	NUAK1	NUAK family kinase 1 [Source:HGNC Symbol;Acc:HGNC:14311]	0.759591	-0.396706	0.346652	0.516817	no	down	0.17	0.45	0.27	0.43	0.49	0.41	0.296667	0.443333
ENSG00000074603	DPP8	dipeptidyl peptidase 8 [Source:HGNC Symbol;Acc:HGNC:16490]	0.926537	-0.110079	0.200562	0.34801	no	down	20.33	18.25	15.52	19.02	21.59	20.84	18.0333	20.4833
ENSG00000074621	SLC24A1	solute carrier family 24 member 1 [Source:HGNC Symbol;Acc:HGNC:10975]	1.74308	0.801638	1.30218e-07	1.40993e-06	no	up	7	7.68	5.39	3.16	3.43	3.56	6.69	3.38333
ENSG00000074657	ZNF532	zinc finger protein 532 [Source:HGNC Symbol;Acc:HGNC:30940]	1.09624	0.132559	0.157264	0.290221	no	up	14.85	13.14	11.53	14.6	14.63	13.04	13.1733	14.09
ENSG00000074660	SCARF1	scavenger receptor class F member 1 [Source:HGNC Symbol;Acc:HGNC:16820]	1.64248	0.715873	0.446793	1	no	up	0.15	0.1	0.14	0.09	0.08	0.04	0.13	0.07
ENSG00000074695	LMAN1	lectin, mannose binding 1 [Source:HGNC Symbol;Acc:HGNC:6631]	1.26876	0.343418	1.1104e-05	8.05764e-05	no	up	63.26	61.6	65.08	49.51	51.22	53.71	63.3133	51.48
ENSG00000074696	HACD3	3-hydroxyacyl-CoA dehydratase 3 [Source:HGNC Symbol;Acc:HGNC:24175]	0.689212	-0.536981	9.04192e-09	1.21162e-07	no	down	25.93	24.06	23.53	32.43	37.64	38.06	24.5067	36.0433
ENSG00000074706	IPCEF1	interaction protein for cytohesin exchange factors 1 [Source:HGNC Symbol;Acc:HGNC:21204]	0.574209	-0.800353	1.48522e-14	4.77792e-13	no	down	12.4	11.37	8.61	19.15	24.71	19.06	10.7933	20.9733
ENSG00000074755	ZZEF1	zinc finger ZZ-type and EF-hand domain containing 1 [Source:HGNC Symbol;Acc:HGNC:29027]	0.818001	-0.289826	0.00198179	0.00802352	no	down	10.11	9.19	7.65	9.12	9.91	12.48	8.98333	10.5033
ENSG00000074771	NOX3	NADPH oxidase 3 [Source:HGNC Symbol;Acc:HGNC:7890]	1	0	1	1	no	no change	0	0	0	0	0	0	0	0
ENSG00000074800	ENO1	enolase 1 [Source:HGNC Symbol;Acc:HGNC:3350]	0.726144	-0.461672	1.34385e-09	2.07361e-08	no	down	826.23	908.55	820.31	1239.33	1166.99	1138.74	851.697	1181.69
ENSG00000074803	SLC12A1	solute carrier family 12 member 1 [Source:HGNC Symbol;Acc:HGNC:10910]	1.38418	0.469029	0.262498	0.423913	no	up	0.94	1.05	0.34	0.19	1.19	0.81	0.776667	0.73
ENSG00000074842	MYDGF	myeloid derived growth factor [Source:HGNC Symbol;Acc:HGNC:16948]	0.878095	-0.187551	0.0501571	0.119489	no	down	80.59	77.93	82.86	87.73	94.3	88.94	80.46	90.3233
ENSG00000074855	ANO8	anoctamin 8 [Source:HGNC Symbol;Acc:HGNC:29329]	1.06885	0.0960553	0.545713	0.699389	no	up	3.46	3.01	3.05	3.21	2.91	3.13	3.17333	3.08333
ENSG00000074935	TUBE1	tubulin epsilon 1 [Source:HGNC Symbol;Acc:HGNC:20775]	1.26881	0.343471	0.000186727	0.00101676	no	up	64.05	58.37	51.11	41.66	53.26	51.95	57.8433	48.9567
ENSG00000074964	ARHGEF10L	Rho guanine nucleotide exchange factor 10 like [Source:HGNC Symbol;Acc:HGNC:25540]	1.10223	0.140429	0.214212	0.365399	no	up	12.08	11.97	13.03	10.95	11.71	10.7	12.36	11.12
ENSG00000074966	TXK	TXK tyrosine kinase [Source:HGNC Symbol;Acc:HGNC:12434]	2.19313	1.13299	0.00432164	0.0156038	no	up	1.53	1.62	1.31	0.56	1.13	0.68	1.48667	0.79
ENSG00000075035	WSCD2	WSC domain containing 2 [Source:HGNC Symbol;Acc:HGNC:29117]	0.545185	-0.875183	0.800205	1	no	down	0	0.02	0	0	0	0.03	0.00666667	0.01
ENSG00000075043	KCNQ2	potassium voltage-gated channel subfamily Q member 2 [Source:HGNC Symbol;Acc:HGNC:6296]	1	0	1	1	no	no change	0	0	0	0	0	0	0	0
ENSG00000075073	TACR2	tachykinin receptor 2 [Source:HGNC Symbol;Acc:HGNC:11527]	1.03904	0.0552559	0.970912	1	no	up	0.12	0.04	0.12	0.23	0.04	0	0.0933333	0.09
ENSG00000075089	ACTR6	actin related protein 6 [Source:HGNC Symbol;Acc:HGNC:24025]	1.14943	0.200917	0.169067	0.305993	no	up	27.49	26.76	20.75	17.97	24.67	22.62	25	21.7533
ENSG00000075131	TIPIN	TIMELESS interacting protein [Source:HGNC Symbol;Acc:HGNC:30750]	0.570719	-0.809148	1.90293e-11	3.92978e-10	no	down	27.89	29.16	20.54	39.88	40.62	39.33	25.8633	39.9433
ENSG00000075142	SRI	sorcin [Source:HGNC Symbol;Acc:HGNC:11292]	1.07655	0.10642	0.305756	0.474048	no	up	64.74	68.99	73.51	66.23	69.32	62.72	69.08	66.09
ENSG00000075151	EIF4G3	eukaryotic translation initiation factor 4 gamma 3 [Source:HGNC Symbol;Acc:HGNC:3298]	0.933206	-0.099733	0.171022	0.308716	no	down	72.77	69.15	64.14	75.18	72.55	70.22	68.6867	72.65
ENSG00000075188	NUP37	nucleoporin 37 [Source:HGNC Symbol;Acc:HGNC:29929]	1.41594	0.501764	9.58628e-07	8.65485e-06	no	up	79.62	78.1	73.15	49.95	59.74	55.52	76.9567	55.07
ENSG00000075213	SEMA3A	semaphorin 3A [Source:HGNC Symbol;Acc:HGNC:10723]	1.20664	0.270998	0.290023	0.456043	no	up	0.67	0.64	0.74	0.54	0.52	0.63	0.683333	0.563333
ENSG00000075218	GTSE1	G2 and S-phase expressed 1 [Source:HGNC Symbol;Acc:HGNC:13698]	0.929929	-0.104808	0.2478	0.406732	no	down	26.4	27.42	24.08	27.77	28.08	29.74	25.9667	28.53
ENSG00000075223	SEMA3C	semaphorin 3C [Source:HGNC Symbol;Acc:HGNC:10725]	0.504081	-0.988272	0.425713	1	no	down	0.01	0.08	0	0.05	0.06	0.31	0.03	0.14
ENSG00000075234	TTC38	tetratricopeptide repeat domain 38 [Source:HGNC Symbol;Acc:HGNC:26082]	0.922745	-0.115996	0.380281	0.550126	no	down	15.11	13.86	14.23	16.11	15.09	14.98	14.4	15.3933
ENSG00000075239	ACAT1	acetyl-CoA acetyltransferase 1 [Source:HGNC Symbol;Acc:HGNC:93]	0.697409	-0.519924	1.21586e-09	1.89415e-08	no	down	53.89	57.66	53.39	78.59	84.71	79.44	54.98	80.9133
ENSG00000075240	GRAMD4	GRAM domain containing 4 [Source:HGNC Symbol;Acc:HGNC:29113]	1.374	0.458381	1.75469e-07	1.85042e-06	no	up	41.02	40.48	37.73	34.27	31.52	31.33	39.7433	32.3733
ENSG00000075275	CELSR1	cadherin EGF LAG seven-pass G-type receptor 1 [Source:HGNC Symbol;Acc:HGNC:1850]	1.67436	0.743609	7.55324e-09	1.02446e-07	no	up	14.83	12.34	18.92	10.08	8.04	9.55	15.3633	9.22333
ENSG00000075290	WNT8B	Wnt family member 8B [Source:HGNC Symbol;Acc:HGNC:12789]	4.94858	2.30702	0.041018	1	no	up	0.25	0.33	0.16	0.03	0	0.12	0.246667	0.05
ENSG00000075292	ZNF638	zinc finger protein 638 [Source:HGNC Symbol;Acc:HGNC:17894]	0.989869	-0.0146905	0.82683	0.901828	no	down	121.02	116.77	121.43	128.99	112.26	110.67	119.74	117.307
ENSG00000075303	SLC25A40	solute carrier family 25 member 40 [Source:HGNC Symbol;Acc:HGNC:29680]	0.958024	-0.061867	0.468058	0.632221	no	down	49.67	42.07	39.06	43.99	49.23	50.1	43.6	47.7733
ENSG00000075336	TIMM21	translocase of inner mitochondrial membrane 21 [Source:HGNC Symbol;Acc:HGNC:25010]	0.677293	-0.562148	3.00617e-05	0.000199756	no	down	21.91	19.39	27.37	30.15	42.08	38.09	22.89	36.7733
ENSG00000075340	ADD2	adducin 2 [Source:HGNC Symbol;Acc:HGNC:244]	0.906041	-0.142351	0.19427	0.340072	no	down	7.59	8.15	7.95	8.91	8.5	9.41	7.89667	8.94
ENSG00000075388	FGF4	fibroblast growth factor 4 [Source:HGNC Symbol;Acc:HGNC:3682]	1	0	1	1	no	no change	0	0	0	0	0	0	0	0
ENSG00000075391	RASAL2	RAS protein activator like 2 [Source:HGNC Symbol;Acc:HGNC:9874]	1.12709	0.172601	0.0431928	0.105899	no	up	17.33	18.99	14.98	14.69	18.17	15.41	17.1	16.09
ENSG00000075399	VPS9D1	VPS9 domain containing 1 [Source:HGNC Symbol;Acc:HGNC:13526]	1.00987	0.0141704	0.93447	0.964646	no	up	12.32	5.25	28.01	7.15	6.98	7.24	15.1933	7.12333
ENSG00000075407	ZNF37A	zinc finger protein 37A [Source:HGNC Symbol;Acc:HGNC:13102]	1.12731	0.17289	0.626957	0.764532	no	up	1.45	1.97	0.41	0.7	1.62	1.19	1.27667	1.17
ENSG00000075413	MARK3	microtubule affinity regulating kinase 3 [Source:HGNC Symbol;Acc:HGNC:6897]	0.994337	-0.00819323	0.911883	0.951943	no	down	64.81	64.56	67.92	66.9	66.35	65.87	65.7633	66.3733
ENSG00000075415	SLC25A3	solute carrier family 25 member 3 [Source:HGNC Symbol;Acc:HGNC:10989]	1.24009	0.310443	0.000429726	0.00211038	no	up	1114.79	1143.48	1179.53	1012.46	907.72	884.17	1145.93	934.783
ENSG00000075420	FNDC3B	fibronectin type III domain containing 3B [Source:HGNC Symbol;Acc:HGNC:24670]	1.01175	0.0168595	0.840988	0.909913	no	up	18.81	18.33	18.73	19.48	18.96	21.29	18.6233	19.91
ENSG00000075426	FOSL2	FOS like 2, AP-1 transcription factor subunit [Source:HGNC Symbol;Acc:HGNC:3798]	0.926794	-0.109679	0.304111	0.472114	no	down	72.6	69.68	80.42	91.73	76.27	74.71	74.2333	80.9033
ENSG00000075429	CACNG5	calcium voltage-gated channel auxiliary subunit gamma 5 [Source:HGNC Symbol;Acc:HGNC:1409]	0.604893	-0.725248	0.620776	1	no	down	0.01	0.02	0	0.01	0.01	0.02	0.01	0.0133333
ENSG00000075461	CACNG4	calcium voltage-gated channel auxiliary subunit gamma 4 [Source:HGNC Symbol;Acc:HGNC:1408]	0.513096	-0.9627	0.813488	1	no	down	0	0	0	0	0	0.02	0	0.00666667
ENSG00000075539	FRYL	FRY like transcription coactivator [Source:HGNC Symbol;Acc:HGNC:29127]	0.930896	-0.103308	0.228545	0.383274	no	down	42.15	35.95	34.79	38.57	39.42	36.9	37.63	38.2967
ENSG00000075568	TMEM131	transmembrane protein 131 [Source:HGNC Symbol;Acc:HGNC:30366]	1.00929	0.0133458	0.878477	0.932267	no	up	20.26	20.58	17.16	21.3	19.67	19.15	19.3333	20.04
ENSG00000075618	FSCN1	fascin actin-bundling protein 1 [Source:HGNC Symbol;Acc:HGNC:11148]	0.811704	-0.300974	0.0235594	0.0652185	no	down	50.91	51.78	65.39	77.91	66.64	65.17	56.0267	69.9067
ENSG00000075624	ACTB	actin beta [Source:HGNC Symbol;Acc:HGNC:132]	0.941422	-0.0870866	0.549436	0.702306	no	down	2344.54	2481.22	3113.02	3354.66	2667.88	2466.82	2646.26	2829.79
ENSG00000075643	MOCOS	molybdenum cofactor sulfurase [Source:HGNC Symbol;Acc:HGNC:18234]	1.01258	0.0180323	0.950584	0.973546	no	up	0.54	0.48	0.61	0.58	0.47	0.59	0.543333	0.546667
ENSG00000075651	PLD1	phospholipase D1 [Source:HGNC Symbol;Acc:HGNC:9067]	1.54174	0.624559	3.56601e-13	9.52825e-12	no	up	21.46	17.59	18.93	13.57	13.47	14.13	19.3267	13.7233
ENSG00000075673	ATP12A	ATPase H+/K+ transporting non-gastric alpha2 subunit [Source:HGNC Symbol;Acc:HGNC:13816]	1	0	1	1	no	no change	0	0	0	0	0	0	0	0
ENSG00000075702	WDR62	WD repeat domain 62 [Source:HGNC Symbol;Acc:HGNC:24502]	0.629192	-0.668429	2.28425e-10	4.03069e-09	no	down	10.23	9.01	11.26	17.53	19.3	17.63	10.1667	18.1533
ENSG00000075711	DLG1	discs large MAGUK scaffold protein 1 [Source:HGNC Symbol;Acc:HGNC:2900]	0.962014	-0.0558703	0.4626	0.627384	no	down	38.17	34.89	34.11	34.38	37.87	34.66	35.7233	35.6367
ENSG00000075785	RAB7A	RAB7A, member RAS oncogene family [Source:HGNC Symbol;Acc:HGNC:9788]	0.887444	-0.172272	0.0203484	0.0577283	no	down	157.95	164.37	161.49	190.12	189.93	177.36	161.27	185.803
ENSG00000075790	BCAP29	B cell receptor associated protein 29 [Source:HGNC Symbol;Acc:HGNC:24131]	0.873593	-0.194966	0.0798694	0.17205	no	down	33.54	33.95	26.08	34.78	42.14	41.36	31.19	39.4267
ENSG00000075826	SEC31B	SEC31 homolog B, COPII coat complex component [Source:HGNC Symbol;Acc:HGNC:23197]	1.40053	0.485968	0.00288588	0.0110607	no	up	29.32	25.8	18.33	15.25	20.64	18.05	24.4833	17.98
ENSG00000075856	SART3	spliceosome associated factor 3, U4/U6 recycling protein [Source:HGNC Symbol;Acc:HGNC:16860]	0.686908	-0.541811	5.77332e-10	9.53644e-09	no	down	39.49	32.32	33.38	53.67	49.65	52.98	35.0633	52.1
ENSG00000075884	ARHGAP15	Rho GTPase activating protein 15 [Source:HGNC Symbol;Acc:HGNC:21030]	2.12206	1.08546	8.51728e-35	1.5812e-32	no	up	110.53	118.61	95.91	49.14	54.78	54.32	108.35	52.7467
ENSG00000075886	TUBA3D	tubulin alpha 3d [Source:HGNC Symbol;Acc:HGNC:24071]	1.77876	0.830874	0.384959	1	no	up	0.29	0.38	0.24	0.04	0.25	0.23	0.303333	0.173333
ENSG00000075891	PAX2	paired box 2 [Source:HGNC Symbol;Acc:HGNC:8616]	1.97582	0.982454	0.682777	1	no	up	0.04	0.03	0	0.03	0	0	0.0233333	0.01
ENSG00000075914	EXOSC7	exosome component 7 [Source:HGNC Symbol;Acc:HGNC:28112]	0.641758	-0.6399	4.12369e-08	4.84459e-07	no	down	26.96	27.36	26.12	40.41	48.04	39.93	26.8133	42.7933
ENSG00000075945	KIFAP3	kinesin associated protein 3 [Source:HGNC Symbol;Acc:HGNC:17060]	1.16142	0.215892	0.0990426	0.203615	no	up	7.91	9.05	8.4	7.71	7.04	7.03	8.45333	7.26
ENSG00000075975	MKRN2	makorin ring finger protein 2 [Source:HGNC Symbol;Acc:HGNC:7113]	0.85732	-0.222095	0.0126921	0.0389461	no	down	22.4	23.71	22.69	30.04	29.51	26.08	22.9333	28.5433
ENSG00000076003	MCM6	minichromosome maintenance complex component 6 [Source:HGNC Symbol;Acc:HGNC:6949]	0.665111	-0.588333	9.30927e-13	2.35333e-11	no	down	62.47	62.75	66.91	101.55	98.35	95.86	64.0433	98.5867
ENSG00000076043	REXO2	RNA exonuclease 2 [Source:HGNC Symbol;Acc:HGNC:17851]	0.987766	-0.017759	0.898216	0.942923	no	down	27.48	28.27	27.1	24.41	30.31	26.98	27.6167	27.2333
ENSG00000076053	RBM7	RNA binding motif protein 7 [Source:HGNC Symbol;Acc:HGNC:9904]	1.29598	0.374043	0.00131581	0.00564797	no	up	31.78	32.33	25.25	22.05	22.54	22.96	29.7867	22.5167
ENSG00000076067	RBMS2	RNA binding motif single stranded interacting protein 2 [Source:HGNC Symbol;Acc:HGNC:9909]	1.10167	0.139687	0.223725	0.377613	no	up	4.1	3.94	3.36	3.92	3.45	3.73	3.8	3.7
ENSG00000076108	BAZ2A	bromodomain adjacent to zinc finger domain 2A [Source:HGNC Symbol;Acc:HGNC:962]	1.04751	0.0669698	0.428194	0.595681	no	up	46.28	45.21	32.42	38.22	37.8	38.59	41.3033	38.2033
ENSG00000076201	PTPN23	protein tyrosine phosphatase non-receptor type 23 [Source:HGNC Symbol;Acc:HGNC:14406]	1.03256	0.0462316	0.712729	0.824929	no	up	8.88	10.79	10.83	10.37	9.03	9.08	10.1667	9.49333
ENSG00000076242	MLH1	mutL homolog 1 [Source:HGNC Symbol;Acc:HGNC:7127]	0.959482	-0.0596717	0.510666	0.669325	no	down	53.31	57.01	52.29	55.04	54.66	56.3	54.2033	55.3333
ENSG00000076248	UNG	uracil DNA glycosylase [Source:HGNC Symbol;Acc:HGNC:12572]	0.510551	-0.969873	5.80327e-15	1.97002e-13	no	down	15.44	16	19.05	34.47	34.68	31.62	16.83	33.59
ENSG00000076258	FMO4	flavin containing dimethylaniline monoxygenase 4 [Source:HGNC Symbol;Acc:HGNC:3772]	0.774235	-0.369157	0.158523	0.292009	no	down	2.05	1.86	2.44	2.6	1.97	3.54	2.11667	2.70333
ENSG00000076321	KLHL20	kelch like family member 20 [Source:HGNC Symbol;Acc:HGNC:25056]	0.986027	-0.0203004	0.858017	0.921013	no	down	13.97	16.86	11.24	13.16	14.37	15.8	14.0233	14.4433
ENSG00000076344	RGS11	regulator of G protein signaling 11 [Source:HGNC Symbol;Acc:HGNC:9993]	1.9674	0.976288	0.451197	1	no	up	0.08	0.06	0.03	0.01	0.07	0.03	0.0566667	0.0366667
ENSG00000076351	SLC46A1	solute carrier family 46 member 1 [Source:HGNC Symbol;Acc:HGNC:30521]	1.04102	0.0579916	0.744924	0.848418	no	up	2.16	1.77	1.5	2.74	2.51	1.64	1.81	2.29667
ENSG00000076356	PLXNA2	plexin A2 [Source:HGNC Symbol;Acc:HGNC:9100]	0.434677	-1.20198	0.119622	0.235284	no	down	0.08	0.07	0.04	0.07	0.09	0.17	0.0633333	0.11
ENSG00000076382	SPAG5	sperm associated antigen 5 [Source:HGNC Symbol;Acc:HGNC:13452]	0.85247	-0.230279	0.00318308	0.0120341	no	down	49.73	52.44	48.47	60.4	61.61	62.15	50.2133	61.3867
ENSG00000076513	ANKRD13A	ankyrin repeat domain 13A [Source:HGNC Symbol;Acc:HGNC:21268]	0.99871	-0.0018617	0.980304	0.988961	no	down	41.53	44.98	42.05	43.53	46.41	43.19	42.8533	44.3767
ENSG00000076554	TPD52	tumor protein D52 [Source:HGNC Symbol;Acc:HGNC:12005]	1.25378	0.326286	0.000327046	0.0016568	no	up	193.25	217.75	211.77	201.46	164.01	194.94	207.59	186.803
ENSG00000076555	ACACB	acetyl-CoA carboxylase beta [Source:HGNC Symbol;Acc:HGNC:85]	1.51772	0.60191	6.06173e-08	6.95188e-07	no	up	7.17	7.42	5.02	4.07	5.03	4.43	6.53667	4.51
ENSG00000076604	TRAF4	TNF receptor associated factor 4 [Source:HGNC Symbol;Acc:HGNC:12034]	0.420825	-1.24871	1.98919e-17	8.90737e-16	no	down	11.43	9.1	12.33	21.61	25.19	22.27	10.9533	23.0233
ENSG00000076641	PAG1	phosphoprotein membrane anchor with glycosphingolipid microdomains 1 [Source:HGNC Symbol;Acc:HGNC:30043]	1.16617	0.221776	0.00619658	0.0212457	no	up	37.16	37.31	35.56	34.51	31.36	33.98	36.6767	33.2833
ENSG00000076650	GPATCH1	G-patch domain containing 1 [Source:HGNC Symbol;Acc:HGNC:24658]	0.821454	-0.283748	0.0271508	0.0730387	no	down	7.7	7.48	8.11	8.68	9.7	10.87	7.76333	9.75
ENSG00000076662	ICAM3	intercellular adhesion molecule 3 [Source:HGNC Symbol;Acc:HGNC:5346]	1.17952	0.238198	0.322123	0.491344	no	up	5.99	4.21	6.84	5.09	3.95	5.19	5.68	4.74333
ENSG00000076685	NT5C2	5'-nucleotidase, cytosolic II [Source:HGNC Symbol;Acc:HGNC:8022]	1.31375	0.393689	9.41127e-06	6.96254e-05	no	up	70.65	70.99	64.38	46.13	54.7	51.41	68.6733	50.7467
ENSG00000076706	MCAM	melanoma cell adhesion molecule [Source:HGNC Symbol;Acc:HGNC:6934]	1.34097	0.423276	0.307878	0.476302	no	up	1.57	0.47	0.55	0.52	0.87	0.52	0.863333	0.636667
ENSG00000076716	GPC4	glypican 4 [Source:HGNC Symbol;Acc:HGNC:4452]	0.689647	-0.536069	0.00235481	0.00929305	no	down	7	6.13	9.62	12.8	9.81	11.06	7.58333	11.2233
ENSG00000076770	MBNL3	muscleblind like splicing regulator 3 [Source:HGNC Symbol;Acc:HGNC:20564]	1.16814	0.22421	0.00435987	0.0157068	no	up	13.18	13.21	10.99	10.06	11.54	10.34	12.46	10.6467
ENSG00000076826	CAMSAP3	calmodulin regulated spectrin associated protein family member 3 [Source:HGNC Symbol;Acc:HGNC:29307]	1.40832	0.493973	0.0509422	0.120939	no	up	2.85	2.33	2.95	2.4	1.96	3.51	2.71	2.62333
ENSG00000076864	RAP1GAP	RAP1 GTPase activating protein [Source:HGNC Symbol;Acc:HGNC:9858]	0.916902	-0.125161	0.635745	0.771165	no	down	1.57	1.42	1.24	1.29	1.62	1.33	1.41	1.41333
ENSG00000076924	XAB2	XPA binding protein 2 [Source:HGNC Symbol;Acc:HGNC:14089]	0.810366	-0.303354	0.00185421	0.00758278	no	down	27.85	30.43	29.68	39.9	34.77	35.68	29.32	36.7833
ENSG00000076928	ARHGEF1	Rho guanine nucleotide exchange factor 1 [Source:HGNC Symbol;Acc:HGNC:681]	0.974998	-0.0365285	0.652247	0.78301	no	down	80.56	71.94	73.92	78.08	82.63	76.95	75.4733	79.22
ENSG00000076944	STXBP2	syntaxin binding protein 2 [Source:HGNC Symbol;Acc:HGNC:11445]	1.04539	0.0640475	0.513468	0.67203	no	up	154.64	156.95	181.21	152.88	144.33	138.1	164.267	145.103
ENSG00000076984	MAP2K7	mitogen-activated protein kinase kinase 7 [Source:HGNC Symbol;Acc:HGNC:6847]	1.15541	0.20841	0.0888406	0.186734	no	up	17.49	16.74	18.1	17.2	15.56	13.88	17.4433	15.5467
ENSG00000077009	NMRK2	nicotinamide riboside kinase 2 [Source:HGNC Symbol;Acc:HGNC:17871]	1	0	1	1	no	no change	0	0	0	0	0	0	0	0
ENSG00000077044	DGKD	diacylglycerol kinase delta [Source:HGNC Symbol;Acc:HGNC:2851]	0.989317	-0.0154956	0.857086	0.920679	no	down	39.47	33.42	35.2	43.93	37.19	39.32	36.03	40.1467
ENSG00000077063	CTTNBP2	cortactin binding protein 2 [Source:HGNC Symbol;Acc:HGNC:15679]	0.630192	-0.666137	0.00998275	0.0318497	no	down	0.55	1.14	1.09	1.75	1.09	0.79	0.926667	1.21
ENSG00000077080	ACTL6B	actin like 6B [Source:HGNC Symbol;Acc:HGNC:160]	1.7137	0.777115	0.824034	1	no	up	0	0.13	0	0.07	0	0	0.0433333	0.0233333
ENSG00000077092	RARB	retinoic acid receptor beta [Source:HGNC Symbol;Acc:HGNC:9865]	1.73411	0.794199	0.30806	0.476423	no	up	0.22	0.27	0.16	0.1	0.11	0.16	0.216667	0.123333
ENSG00000077097	TOP2B	DNA topoisomerase II beta [Source:HGNC Symbol;Acc:HGNC:11990]	1.61579	0.692242	3.29014e-17	1.43017e-15	no	up	208.09	218.87	235.57	152.7	122.29	132	220.843	135.663
ENSG00000077147	TM9SF3	transmembrane 9 superfamily member 3 [Source:HGNC Symbol;Acc:HGNC:21529]	0.881896	-0.181319	0.0233454	0.0647365	no	down	73.73	84.55	67.49	91.99	86.01	88.69	75.2567	88.8967
ENSG00000077150	NFKB2	nuclear factor kappa B subunit 2 [Source:HGNC Symbol;Acc:HGNC:7795]	0.645738	-0.63098	3.21654e-07	3.20253e-06	no	down	14.47	14.98	14.13	33.45	23.37	21.4	14.5267	26.0733
ENSG00000077152	UBE2T	ubiquitin conjugating enzyme E2 T [Source:HGNC Symbol;Acc:HGNC:25009]	0.445449	-1.16667	5.72921e-20	3.40353e-18	no	down	43.24	42.82	41.01	78.3	106.29	90.54	42.3567	91.71
ENSG00000077157	PPP1R12B	protein phosphatase 1 regulatory subunit 12B [Source:HGNC Symbol;Acc:HGNC:7619]	0.837897	-0.255155	0.0553286	0.128881	no	down	8.87	10.03	3.51	5.27	8.3	8.29	7.47	7.28667
ENSG00000077232	DNAJC10	DnaJ heat shock protein family (Hsp40) member C10 [Source:HGNC Symbol;Acc:HGNC:24637]	1.11715	0.159824	0.0284807	0.0758608	no	up	28.94	29.49	19.68	22.94	24.02	26.65	26.0367	24.5367
ENSG00000077235	GTF3C1	general transcription factor IIIC subunit 1 [Source:HGNC Symbol;Acc:HGNC:4664]	0.796699	-0.327893	6.43785e-05	0.000393199	no	down	27.02	26.14	31.58	35.13	31.38	30.82	28.2467	32.4433
ENSG00000077238	IL4R	interleukin 4 receptor [Source:HGNC Symbol;Acc:HGNC:6015]	0.839288	-0.252762	0.0234014	0.0648716	no	down	13.72	13.86	14.64	16.51	18.81	16.99	14.0733	17.4367
ENSG00000077254	USP33	ubiquitin specific peptidase 33 [Source:HGNC Symbol;Acc:HGNC:20059]	1.01525	0.0218363	0.757873	0.856449	no	up	49.03	51.26	44.92	45.24	54.97	46.91	48.4033	49.04
ENSG00000077264	PAK3	p21 (RAC1) activated kinase 3 [Source:HGNC Symbol;Acc:HGNC:8592]	0.967378	-0.0478482	0.980593	1	no	down	0.01	0.02	0	0.14	0	0.01	0.01	0.05
ENSG00000077274	CAPN6	calpain 6 [Source:HGNC Symbol;Acc:HGNC:1483]	0.415053	-1.26863	0.01133	0.0353817	no	down	0.09	0.33	0.4	0.67	0.6	0.76	0.273333	0.676667
ENSG00000077279	DCX	doublecortin [Source:HGNC Symbol;Acc:HGNC:2714]	0.109237	-3.19447	0.244866	1	no	down	0	0	0	0	0.02	0.02	0	0.0133333
ENSG00000077312	SNRPA	small nuclear ribonucleoprotein polypeptide A [Source:HGNC Symbol;Acc:HGNC:11151]	1.04039	0.0571178	0.58569	0.732225	no	up	108.26	111.15	125.9	118.23	114.57	108.2	115.103	113.667
ENSG00000077327	SPAG6	sperm associated antigen 6 [Source:HGNC Symbol;Acc:HGNC:11215]	0.923178	-0.11532	0.575688	0.72456	no	down	3.32	3.91	2.97	3.41	3.24	4.25	3.4	3.63333
ENSG00000077348	EXOSC5	exosome component 5 [Source:HGNC Symbol;Acc:HGNC:24662]	0.884229	-0.177508	0.197382	0.344135	no	down	23.06	26.47	24.82	26.14	28.99	29.83	24.7833	28.32
ENSG00000077380	DYNC1I2	dynein cytoplasmic 1 intermediate chain 2 [Source:HGNC Symbol;Acc:HGNC:2964]	0.961939	-0.0559825	0.540756	0.695235	no	down	50.67	53.07	44.28	46.58	54.73	51.03	49.34	50.78
ENSG00000077420	APBB1IP	amyloid beta precursor protein binding family B member 1 interacting protein [Source:HGNC Symbol;Acc:HGNC:17379]	1.13692	0.185134	0.0909622	0.190073	no	up	63.26	66.22	71.18	67.04	58.58	54.17	66.8867	59.93
ENSG00000077454	LRCH4	leucine rich repeats and calponin homology domain containing 4 [Source:HGNC Symbol;Acc:HGNC:6691]	1.24892	0.320683	0.00225895	0.00898639	no	up	48.55	44.04	46.09	40.6	37.67	35.82	46.2267	38.03
ENSG00000077458	FAM76B	family with sequence similarity 76 member B [Source:HGNC Symbol;Acc:HGNC:28492]	0.871837	-0.197869	0.0350981	0.0898861	no	down	36.73	33.48	28.85	36.32	43.27	38.26	33.02	39.2833
ENSG00000077463	SIRT6	sirtuin 6 [Source:HGNC Symbol;Acc:HGNC:14934]	1.05296	0.0744571	0.618445	0.757677	no	up	17.09	17.11	19.87	19.23	16.12	16.87	18.0233	17.4067
ENSG00000077498	TYR	tyrosinase [Source:HGNC Symbol;Acc:HGNC:12442]	1	0	1	1	no	no change	0	0	0	0	0	0	0	0
ENSG00000077514	POLD3	DNA polymerase delta 3, accessory subunit [Source:HGNC Symbol;Acc:HGNC:20932]	0.466478	-1.10012	5.36757e-34	9.28745e-32	no	down	30.62	32.14	30.09	56.71	69.85	60.09	30.95	62.2167
ENSG00000077522	ACTN2	actinin alpha 2 [Source:HGNC Symbol;Acc:HGNC:164]	3.85998	1.94859	0.444337	1	no	up	0	0.02	0.02	0	0	0.01	0.0133333	0.00333333
ENSG00000077549	CAPZB	capping actin protein of muscle Z-line subunit beta [Source:HGNC Symbol;Acc:HGNC:1491]	0.9421	-0.0860486	0.275626	0.439297	no	down	191.32	209.84	202.82	236.9	215.89	218.64	201.327	223.81
ENSG00000077585	GPR137B	G protein-coupled receptor 137B [Source:HGNC Symbol;Acc:HGNC:11862]	1.22858	0.296988	0.132876	0.255075	no	up	5.13	6.49	4.58	4.57	3.54	4.1	5.4	4.07
ENSG00000077616	NAALAD2	N-acetylated alpha-linked acidic dipeptidase 2 [Source:HGNC Symbol;Acc:HGNC:14526]	0.997251	-0.00397214	0.991674	0.995447	no	down	0.66	0.57	0.63	0.86	0.48	0.59	0.62	0.643333
ENSG00000077684	JADE1	jade family PHD finger 1 [Source:HGNC Symbol;Acc:HGNC:30027]	1.1568	0.210145	0.0197662	0.0563036	no	up	16.63	16.22	16.24	13.66	15.67	14.94	16.3633	14.7567
ENSG00000077713	SLC25A43	solute carrier family 25 member 43 [Source:HGNC Symbol;Acc:HGNC:30557]	1.29309	0.370828	0.0287212	0.076364	no	up	7.98	9.05	11.11	7.31	7.67	7.77	9.38	7.58333
ENSG00000077721	UBE2A	ubiquitin conjugating enzyme E2 A [Source:HGNC Symbol;Acc:HGNC:12472]	0.979575	-0.0297723	0.730371	0.838074	no	down	89.14	87.65	95.22	90.86	95.81	95.73	90.67	94.1333
ENSG00000077782	FGFR1	fibroblast growth factor receptor 1 [Source:HGNC Symbol;Acc:HGNC:3688]	1.41687	0.502707	0.000246486	0.00129698	no	up	47.05	38.1	54.87	42.52	30.4	38.8	46.6733	37.24
ENSG00000077800	FKBP6	FKBP prolyl isomerase family member 6 (inactive) [Source:HGNC Symbol;Acc:HGNC:3722]	1.44816	0.534223	0.54144	1	no	up	0.23	0.17	0.94	0.56	0.19	0.17	0.446667	0.306667
ENSG00000077935	SMC1B	structural maintenance of chromosomes 1B [Source:HGNC Symbol;Acc:HGNC:11112]	0.928787	-0.106581	0.578561	0.7268	no	down	3.03	2.04	2.29	2.59	2.81	2.63	2.45333	2.67667
ENSG00000077942	FBLN1	fibulin 1 [Source:HGNC Symbol;Acc:HGNC:3600]	0.848504	-0.237007	0.115024	0.227875	no	down	8.11	6.56	8.01	10.51	8.33	10.09	7.56	9.64333
ENSG00000077943	ITGA8	integrin subunit alpha 8 [Source:HGNC Symbol;Acc:HGNC:6144]	1.94646	0.960853	0.813839	1	no	up	0	0	0	0	0	0	0	0
ENSG00000077984	CST7	cystatin F [Source:HGNC Symbol;Acc:HGNC:2479]	0.940063	-0.0891705	0.670813	0.796651	no	down	15.23	16.17	18.07	20.15	13.14	19.44	16.49	17.5767
ENSG00000078018	MAP2	microtubule associated protein 2 [Source:HGNC Symbol;Acc:HGNC:6839]	0.808538	-0.306613	0.838615	1	no	down	0.2	0.04	0.01	0.01	0.26	0.03	0.0833333	0.1
ENSG00000078043	PIAS2	protein inhibitor of activated STAT 2 [Source:HGNC Symbol;Acc:HGNC:17311]	1.1043	0.143135	0.144752	0.27215	no	up	12.75	13.77	12.33	12.28	12.54	11.78	12.95	12.2
ENSG00000078053	AMPH	amphiphysin [Source:HGNC Symbol;Acc:HGNC:471]	0.84331	-0.245866	0.805438	1	no	down	0.06	0.07	0.08	0.08	0.13	0.19	0.07	0.133333
ENSG00000078061	ARAF	A-Raf proto-oncogene, serine/threonine kinase [Source:HGNC Symbol;Acc:HGNC:646]	0.912463	-0.132161	0.264357	0.425905	no	down	23.37	25.35	24.09	27.18	24.06	24.08	24.27	25.1067
ENSG00000078070	MCCC1	methylcrotonyl-CoA carboxylase subunit 1 [Source:HGNC Symbol;Acc:HGNC:6936]	0.945163	-0.0813646	0.366932	0.536856	no	down	32.86	32.71	29.84	30.51	32.13	33.5	31.8033	32.0467
ENSG00000078081	LAMP3	lysosomal associated membrane protein 3 [Source:HGNC Symbol;Acc:HGNC:14582]	0.757566	-0.400557	0.622595	0.761139	no	down	0.22	0.02	0.41	0.21	0.21	0.23	0.216667	0.216667
ENSG00000078098	FAP	fibroblast activation protein alpha [Source:HGNC Symbol;Acc:HGNC:3590]	0.453591	-1.14054	0.420051	1	no	down	0.21	0.02	0.43	0.14	0.05	0.15	0.22	0.113333
ENSG00000078114	NEBL	nebulette [Source:HGNC Symbol;Acc:HGNC:16932]	0.904304	-0.145119	0.518734	0.676627	no	down	2.51	1.9	3.13	3.82	3.02	3.24	2.51333	3.36
ENSG00000078124	ACER3	alkaline ceramidase 3 [Source:HGNC Symbol;Acc:HGNC:16066]	0.926431	-0.110245	0.251993	0.4119	no	down	12	13.16	9.97	12.55	13.59	14.21	11.71	13.45
ENSG00000078140	UBE2K	ubiquitin conjugating enzyme E2 K [Source:HGNC Symbol;Acc:HGNC:4914]	1.07051	0.0982932	0.186985	0.330338	no	up	57.85	56.52	56.8	56.94	59.1	56.76	57.0567	57.6
ENSG00000078142	PIK3C3	phosphatidylinositol 3-kinase catalytic subunit type 3 [Source:HGNC Symbol;Acc:HGNC:8974]	1.06224	0.0871109	0.49417	0.654997	no	up	18.57	18.96	14.93	24.41	19.81	27.75	17.4867	23.99
ENSG00000078177	N4BP2	NEDD4 binding protein 2 [Source:HGNC Symbol;Acc:HGNC:29851]	1.16529	0.220684	0.0206261	0.0583212	no	up	7.83	7.41	6.13	5.82	6.46	6.33	7.12333	6.20333
ENSG00000078237	TIGAR	TP53 induced glycolysis regulatory phosphatase [Source:HGNC Symbol;Acc:HGNC:1185]	0.829474	-0.269732	0.229571	0.384301	no	down	0.75	0.55	1.32	1.17	1.05	1.56	0.873333	1.26
ENSG00000078246	TULP3	TUB like protein 3 [Source:HGNC Symbol;Acc:HGNC:12425]	0.732919	-0.448274	0.0469371	0.113226	no	down	2.38	2.22	2.22	4.01	2.51	3	2.27333	3.17333
ENSG00000078269	SYNJ2	synaptojanin 2 [Source:HGNC Symbol;Acc:HGNC:11504]	0.770913	-0.375359	7.46513e-05	0.000447958	no	down	12.4	11.3	11.8	19.05	16.87	16.97	11.8333	17.63
ENSG00000078295	ADCY2	adenylate cyclase 2 [Source:HGNC Symbol;Acc:HGNC:233]	0.4198	-1.25223	0.540776	1	no	down	0	0	0.01	0.01	0.02	0.01	0.00333333	0.0133333
ENSG00000078304	PPP2R5C	protein phosphatase 2 regulatory subunit B'gamma [Source:HGNC Symbol;Acc:HGNC:9311]	1.34601	0.428689	3.14609e-09	4.5585e-08	no	up	87.65	93.14	78.87	62.32	67.68	63.48	86.5533	64.4933
ENSG00000078319	PMS2P1	PMS1 homolog 2, mismatch repair system component pseudogene 1 [Source:HGNC Symbol;Acc:HGNC:9123]	0.557261	-0.843574	0.442084	1	no	down	0.71	1.08	0.88	0	2.97	2.06	0.89	1.67667
ENSG00000078328	RBFOX1	RNA binding fox-1 homolog 1 [Source:HGNC Symbol;Acc:HGNC:18222]	0.473262	-1.07929	0.625436	1	no	down	0	0.12	0	0.04	0.02	0.04	0.04	0.0333333
ENSG00000078369	GNB1	G protein subunit beta 1 [Source:HGNC Symbol;Acc:HGNC:4396]	1.04863	0.0685066	0.497429	0.657482	no	up	220.32	204.37	248.55	232.97	204.61	208.36	224.413	215.313
ENSG00000078399	HOXA9	homeobox A9 [Source:HGNC Symbol;Acc:HGNC:5109]	1.29511	0.373072	3.28007e-05	0.000216029	no	up	102.51	108.01	111.79	83.88	79.83	81.43	107.437	81.7133
ENSG00000078401	EDN1	endothelin 1 [Source:HGNC Symbol;Acc:HGNC:3176]	1.85686	0.892861	0.767602	1	no	up	0	0.03	0.03	0	0.04	0	0.02	0.0133333
ENSG00000078403	MLLT10	MLLT10 histone lysine methyltransferase DOT1L cofactor [Source:HGNC Symbol;Acc:HGNC:16063]	1.62214	0.697901	3.34136e-18	1.67275e-16	no	up	56.35	60.22	53.09	39.03	41.86	41.47	56.5533	40.7867
ENSG00000078487	ZCWPW1	zinc finger CW-type and PWWP domain containing 1 [Source:HGNC Symbol;Acc:HGNC:23486]	1.27855	0.354504	0.0363236	0.0923348	no	up	8.65	6.96	6.43	6.61	5.92	5.63	7.34667	6.05333
ENSG00000078549	ADCYAP1R1	ADCYAP receptor type I [Source:HGNC Symbol;Acc:HGNC:242]	0.18862	-2.40644	0.474115	1	no	down	0	0	0	0.02	0	0.01	0	0.01
ENSG00000078579	FGF20	fibroblast growth factor 20 [Source:HGNC Symbol;Acc:HGNC:3677]	1.42348	0.50942	0.828707	1	no	up	0.44	0.07	0	0.04	0.04	0	0.17	0.0266667
ENSG00000078589	P2RY10	P2Y receptor family member 10 [Source:HGNC Symbol;Acc:HGNC:19906]	2.353	1.2345	0.459064	1	no	up	0.13	0.02	0.05	0.02	0.05	0	0.0666667	0.0233333
ENSG00000078596	ITM2A	integral membrane protein 2A [Source:HGNC Symbol;Acc:HGNC:6173]	1.88891	0.917554	0.0587227	0.135074	no	up	1.01	1.36	1.56	0.66	0.51	0.86	1.31	0.676667
ENSG00000078618	NRDC	nardilysin convertase [Source:HGNC Symbol;Acc:HGNC:7995]	0.879782	-0.184782	0.00793423	0.0262491	no	down	219.07	229.67	214.91	240.56	252.41	241.04	221.217	244.67
ENSG00000078668	VDAC3	voltage dependent anion channel 3 [Source:HGNC Symbol;Acc:HGNC:12674]	0.848848	-0.236423	0.0128401	0.0392853	no	down	204	210.39	180.74	205.27	253.45	238.97	198.377	232.563
ENSG00000078674	PCM1	pericentriolar material 1 [Source:HGNC Symbol;Acc:HGNC:8727]	1.20926	0.274128	4.22232e-05	0.000271661	no	up	167.7	169.66	175.02	152.26	155.32	139.38	170.793	148.987
ENSG00000078687	TNRC6C	trinucleotide repeat containing adaptor 6C [Source:HGNC Symbol;Acc:HGNC:29318]	1.18986	0.250787	0.0196811	0.0561479	no	up	6.74	6.42	5.5	5.78	5.1	5.01	6.22	5.29667
ENSG00000078699	CBFA2T2	CBFA2/RUNX1 partner transcriptional co-repressor 2 [Source:HGNC Symbol;Acc:HGNC:1536]	1.01544	0.0220979	0.832944	0.905608	no	up	5.91	6.54	5.17	5.54	6.13	5.91	5.87333	5.86
ENSG00000078725	BRINP1	BMP/retinoic acid inducible neural specific 1 [Source:HGNC Symbol;Acc:HGNC:2687]	1	0	1	1	no	no change	0	0	0	0	0	0	0	0
ENSG00000078747	ITCH	itchy E3 ubiquitin protein ligase [Source:HGNC Symbol;Acc:HGNC:13890]	0.927367	-0.108788	0.175547	0.314907	no	down	28.12	29.13	24.15	26.5	28.78	30.88	27.1333	28.72
ENSG00000078795	PKD2L2	polycystin 2 like 2, transient receptor potential cation channel [Source:HGNC Symbol;Acc:HGNC:9012]	1.11036	0.151033	0.889102	1	no	up	0.32	0.18	0.27	0.27	0.23	0.24	0.256667	0.246667
ENSG00000078804	TP53INP2	tumor protein p53 inducible nuclear protein 2 [Source:HGNC Symbol;Acc:HGNC:16104]	0.525817	-0.927368	0.00021511	0.00114953	no	down	2.23	1.91	2.52	6.14	4.04	3.44	2.22	4.54
ENSG00000078808	SDF4	stromal cell derived factor 4 [Source:HGNC Symbol;Acc:HGNC:24188]	0.940647	-0.0882742	0.386448	0.556053	no	down	66.31	66.34	76.73	78.17	77.99	71.75	69.7933	75.97
ENSG00000078814	MYH7B	myosin heavy chain 7B [Source:HGNC Symbol;Acc:HGNC:15906]	2.414	1.27142	0.0971827	0.200694	no	up	0.12	0.42	0.28	0.07	0.03	0.39	0.273333	0.163333
ENSG00000078898	BPIFB2	BPI fold containing family B member 2 [Source:HGNC Symbol;Acc:HGNC:16177]	1	0	1	1	no	no change	0	0	0	0	0	0	0	0
ENSG00000078900	TP73	tumor protein p73 [Source:HGNC Symbol;Acc:HGNC:12003]	0.588813	-0.764119	1.30756e-09	2.02285e-08	no	down	5.78	5.02	4.02	7.79	9.12	7.89	4.94	8.26667
ENSG00000078902	TOLLIP	toll interacting protein [Source:HGNC Symbol;Acc:HGNC:16476]	1.03804	0.0538618	0.622136	0.760891	no	up	16.95	15.55	16.98	16.94	15.45	15.24	16.4933	15.8767
ENSG00000078967	UBE2D4	ubiquitin conjugating enzyme E2 D4 (putative) [Source:HGNC Symbol;Acc:HGNC:21647]	1.27423	0.349625	0.0384626	0.0965277	no	up	4.86	5.78	4.95	3.12	4.39	5.17	5.19667	4.22667
ENSG00000079101	CLUL1	clusterin like 1 [Source:HGNC Symbol;Acc:HGNC:2096]	0.673378	-0.570511	0.523348	1	no	down	2.34	0.7	0.06	0.83	0.6	1.89	1.03333	1.10667
ENSG00000079102	RUNX1T1	RUNX1 partner transcriptional co-repressor 1 [Source:HGNC Symbol;Acc:HGNC:1535]	0.474831	-1.07451	0.113677	0.225985	no	down	0.11	0.16	0.34	0.32	0.18	0.16	0.203333	0.22
ENSG00000079112	CDH17	cadherin 17 [Source:HGNC Symbol;Acc:HGNC:1756]	0.513096	-0.9627	0.813488	1	no	down	0	0	0	0.03	0	0	0	0.01
ENSG00000079134	THOC1	THO complex 1 [Source:HGNC Symbol;Acc:HGNC:19070]	0.898313	-0.15471	0.0861894	0.182669	no	down	47.61	44.53	37.28	44.57	52.74	49.88	43.14	49.0633
ENSG00000079150	FKBP7	FKBP prolyl isomerase 7 [Source:HGNC Symbol;Acc:HGNC:3723]	1.4705	0.556309	0.0360034	0.0917041	no	up	3.49	3.78	3.95	2.64	2.56	2.67	3.74	2.62333
ENSG00000079156	OSBPL6	oxysterol binding protein like 6 [Source:HGNC Symbol;Acc:HGNC:16388]	1.01984	0.0283398	0.880783	0.933334	no	up	1.8	1.61	2.05	2.03	1.9	2.07	1.82	2
ENSG00000079215	SLC1A3	solute carrier family 1 member 3 [Source:HGNC Symbol;Acc:HGNC:10941]	0.648064	-0.625792	0.00229392	0.00909304	no	down	5.14	5.06	3.39	6.77	10.09	7.57	4.53	8.14333
ENSG00000079246	XRCC5	X-ray repair cross complementing 5 [Source:HGNC Symbol;Acc:HGNC:12833]	0.81335	-0.298052	0.000142265	0.000797814	no	down	186.54	187.02	169.04	210.16	246.22	223.6	180.867	226.66
ENSG00000079257	LXN	latexin [Source:HGNC Symbol;Acc:HGNC:13347]	1	0	1	1	no	no change	0	0	0	0	0	0	0	0
ENSG00000079263	SP140	SP140 nuclear body protein [Source:HGNC Symbol;Acc:HGNC:17133]	1.23844	0.308527	0.397455	0.566403	no	up	2.71	3.28	3.59	2.16	3.39	4.87	3.19333	3.47333
ENSG00000079277	MKNK1	MAPK interacting serine/threonine kinase 1 [Source:HGNC Symbol;Acc:HGNC:7110]	0.93016	-0.104449	0.268358	0.430829	no	down	58.31	58.08	45.37	53.39	62.72	56.32	53.92	57.4767
ENSG00000079308	TNS1	tensin 1 [Source:HGNC Symbol;Acc:HGNC:11973]	1.29971	0.378195	0.000180205	0.000986671	no	up	12.22	10.02	7.03	7.91	9.48	8.62	9.75667	8.67
ENSG00000079313	REXO1	RNA exonuclease 1 homolog [Source:HGNC Symbol;Acc:HGNC:24616]	0.926446	-0.110221	0.383356	0.553007	no	down	13.11	10.1	11.87	13.3	13.39	12.4	11.6933	13.03
ENSG00000079332	SAR1A	secretion associated Ras related GTPase 1A [Source:HGNC Symbol;Acc:HGNC:10534]	0.668624	-0.580734	2.13232e-08	2.65379e-07	no	down	35.65	38.96	41.98	63.1	62.28	56.03	38.8633	60.47
ENSG00000079335	CDC14A	cell division cycle 14A [Source:HGNC Symbol;Acc:HGNC:1718]	1.10504	0.144093	0.148054	0.276816	no	up	16.55	14.33	15.16	13.69	14.02	14.17	15.3467	13.96
ENSG00000079337	RAPGEF3	Rap guanine nucleotide exchange factor 3 [Source:HGNC Symbol;Acc:HGNC:16629]	1.40722	0.492846	0.151126	0.281321	no	up	1.43	0.81	0.82	0.78	0.86	0.71	1.02	0.783333
ENSG00000079385	CEACAM1	CEA cell adhesion molecule 1 [Source:HGNC Symbol;Acc:HGNC:1814]	0.835238	-0.259741	0.717771	0.829074	no	down	0.47	0.78	0.06	0.39	0.57	0.62	0.436667	0.526667
ENSG00000079387	SENP1	SUMO specific peptidase 1 [Source:HGNC Symbol;Acc:HGNC:17927]	0.898247	-0.154815	0.134029	0.256845	no	down	7.84	9.11	9.18	8.99	10.36	11.09	8.71	10.1467
ENSG00000079393	DUSP13	dual specificity phosphatase 13 [Source:HGNC Symbol;Acc:HGNC:19681]	0.999363	-0.000919271	0.999818	1	no	down	0	0.11	0	0.05	0	0	0.0366667	0.0166667
ENSG00000079432	CIC	capicua transcriptional repressor [Source:HGNC Symbol;Acc:HGNC:14214]	0.851985	-0.231099	0.0123051	0.037982	no	down	12.26	12.45	12.83	16.01	14.21	14.52	12.5133	14.9133
ENSG00000079435	LIPE	lipase E, hormone sensitive type [Source:HGNC Symbol;Acc:HGNC:6621]	3.02854	1.59862	0.00435017	0.0156782	no	up	1.59	1.62	1.75	0.16	0.6	0.95	1.65333	0.57
ENSG00000079459	FDFT1	farnesyl-diphosphate farnesyltransferase 1 [Source:HGNC Symbol;Acc:HGNC:3629]	1.09298	0.128271	0.247996	0.406978	no	up	274.01	325.07	224.22	245.71	241.45	274.2	274.433	253.787
ENSG00000079462	PAFAH1B3	platelet activating factor acetylhydrolase 1b catalytic subunit 3 [Source:HGNC Symbol;Acc:HGNC:8576]	1.42675	0.512732	0.00789409	0.0261357	no	up	29.14	30.37	37.16	16.16	25.96	21.88	32.2233	21.3333
ENSG00000079482	OPHN1	oligophrenin 1 [Source:HGNC Symbol;Acc:HGNC:8148]	0.997148	-0.00412028	0.975371	0.987083	no	down	20.68	15.89	9.29	11.69	14.9	16.51	15.2867	14.3667
ENSG00000079557	AFM	afamin [Source:HGNC Symbol;Acc:HGNC:316]	1	0	1	1	no	no change	0	0	0	0	0	0	0	0
ENSG00000079616	KIF22	kinesin family member 22 [Source:HGNC Symbol;Acc:HGNC:6391]	0.777334	-0.363393	2.60503e-06	2.15839e-05	no	down	68.22	64.47	63.82	79.55	90.67	91.66	65.5033	87.2933
ENSG00000079689	SCGN	secretagogin, EF-hand calcium binding protein [Source:HGNC Symbol;Acc:HGNC:16941]	1	0	1	1	no	no change	0	0	0	0	0	0	0	0
ENSG00000079691	CARMIL1	capping protein regulator and myosin 1 linker 1 [Source:HGNC Symbol;Acc:HGNC:21581]	1.45831	0.544301	0.0382363	0.0961409	no	up	1.24	1.35	1.98	1.05	0.9	1.05	1.52333	1
ENSG00000079739	PGM1	phosphoglucomutase 1 [Source:HGNC Symbol;Acc:HGNC:8905]	0.859118	-0.219071	0.0510885	0.121174	no	down	14.47	15.96	15.87	18.9	18.42	17.47	15.4333	18.2633
ENSG00000079785	DDX1	DEAD-box helicase 1 [Source:HGNC Symbol;Acc:HGNC:2734]	0.678963	-0.558595	1.94542e-11	3.999e-10	no	down	66.7	68.57	71.65	106.14	100.01	106.71	68.9733	104.287
ENSG00000079805	DNM2	dynamin 2 [Source:HGNC Symbol;Acc:HGNC:2974]	0.914195	-0.129426	0.0925459	0.192614	no	down	71.96	70.66	69.62	80.2	80.15	77.23	70.7467	79.1933
ENSG00000079819	EPB41L2	erythrocyte membrane protein band 4.1 like 2 [Source:HGNC Symbol;Acc:HGNC:3379]	0.93443	-0.0978417	0.164194	0.299508	no	down	117.95	111.14	103.26	112.41	124.95	124	110.783	120.453
ENSG00000079841	RIMS1	regulating synaptic membrane exocytosis 1 [Source:HGNC Symbol;Acc:HGNC:17282]	1.13756	0.18594	0.83973	1	no	up	0.09	0.16	0.09	0.14	0.05	0.11	0.113333	0.1
ENSG00000079931	MOXD1	monooxygenase DBH like 1 [Source:HGNC Symbol;Acc:HGNC:21063]	1.36886	0.452974	0.032423	0.0842828	no	up	3.17	2.52	2.52	1.77	2.21	1.83	2.73667	1.93667
ENSG00000079950	STX7	syntaxin 7 [Source:HGNC Symbol;Acc:HGNC:11442]	1.39085	0.475971	1.44754e-05	0.000102863	no	up	19.62	16.2	12.79	9.86	15.32	13.88	16.2033	13.02
ENSG00000079974	RABL2B	RAB, member of RAS oncogene family like 2B [Source:HGNC Symbol;Acc:HGNC:9800]	0.715022	-0.483941	5.61036e-05	0.000348147	no	down	15.76	12.94	12.07	15.72	18.02	16.44	13.59	16.7267
ENSG00000079999	KEAP1	kelch like ECH associated protein 1 [Source:HGNC Symbol;Acc:HGNC:23177]	0.82952	-0.269651	0.0217912	0.0611982	no	down	29.31	34.1	40.01	45.8	40.62	37.02	34.4733	41.1467
ENSG00000080007	DDX43	DEAD-box helicase 43 [Source:HGNC Symbol;Acc:HGNC:18677]	0.569816	-0.811432	0.610513	1	no	down	0	0.22	0.06	0.03	0.06	0.1	0.0933333	0.0633333
ENSG00000080031	PTPRH	protein tyrosine phosphatase receptor type H [Source:HGNC Symbol;Acc:HGNC:9672]	0.675986	-0.564935	0.0171241	0.0500139	no	down	3	2.73	2.96	4.76	3.85	4.41	2.89667	4.34
ENSG00000080166	DCT	dopachrome tautomerase [Source:HGNC Symbol;Acc:HGNC:2709]	2.09023	1.06366	0.0228469	0.0636216	no	up	0.45	0.47	0.52	0.22	0.15	0.56	0.48	0.31
ENSG00000080189	SLC35C2	solute carrier family 35 member C2 [Source:HGNC Symbol;Acc:HGNC:17117]	0.854331	-0.227134	0.0150074	0.0448161	no	down	23.66	21.4	23.24	30.62	28.24	27.74	22.7667	28.8667
ENSG00000080200	CRYBG3	crystallin beta-gamma domain containing 3 [Source:HGNC Symbol;Acc:HGNC:34427]	1.08504	0.117747	0.296431	0.463583	no	up	7.04	6.97	6.81	7.59	6.96	6.21	6.94	6.92
ENSG00000080224	EPHA6	EPH receptor A6 [Source:HGNC Symbol;Acc:HGNC:19296]	1.17387	0.231276	0.619304	0.758365	no	up	0.59	0.49	0.7	0.55	0.68	0.37	0.593333	0.533333
ENSG00000080293	SCTR	secretin receptor [Source:HGNC Symbol;Acc:HGNC:10608]	1	0	1	1	no	no change	0	0	0	0	0	0	0	0
ENSG00000080298	RFX3	regulatory factor X3 [Source:HGNC Symbol;Acc:HGNC:9984]	1.40832	0.49398	6.58608e-05	0.000401289	no	up	5.41	5.85	4.23	4.25	3.03	3.61	5.16333	3.63
ENSG00000080345	RIF1	replication timing regulatory factor 1 [Source:HGNC Symbol;Acc:HGNC:23207]	0.744699	-0.425271	2.26852e-07	2.33696e-06	no	down	19.18	17.67	14.96	21.07	24.25	23.42	17.27	22.9133
ENSG00000080371	RAB21	RAB21, member RAS oncogene family [Source:HGNC Symbol;Acc:HGNC:18263]	0.804957	-0.313017	0.00119204	0.00518539	no	down	33.73	33.96	32.06	48.16	42.61	42.63	33.25	44.4667
ENSG00000080493	SLC4A4	solute carrier family 4 member 4 [Source:HGNC Symbol;Acc:HGNC:11030]	0.886149	-0.174379	0.67643	0.800805	no	down	0.28	0.2	0.17	0.23	0.25	0.22	0.216667	0.233333
ENSG00000080503	SMARCA2	SWI/SNF related, matrix associated, actin dependent regulator of chromatin, subfamily a, member 2 [Source:HGNC Symbol;Acc:HGNC:11098]	1.02835	0.0403263	0.667809	0.794791	no	up	133.27	123.92	155.06	150.7	128.12	126.23	137.417	135.017
ENSG00000080511	RDH8	retinol dehydrogenase 8 [Source:HGNC Symbol;Acc:HGNC:14423]	1	0	1	1	no	no change	0	0	0	0	0	0	0	0
ENSG00000080546	SESN1	sestrin 1 [Source:HGNC Symbol;Acc:HGNC:21595]	0.961545	-0.0565736	0.485267	0.64787	no	down	37.87	36.96	37.54	40.22	44.61	42.99	37.4567	42.6067
ENSG00000080561	MID2	midline 2 [Source:HGNC Symbol;Acc:HGNC:7096]	1.08208	0.113806	0.463554	0.628248	no	up	4.73	5.25	4.14	4.94	3.96	5.17	4.70667	4.69
ENSG00000080572	DNAAF6	dynein axonemal assembly factor 6 [Source:HGNC Symbol;Acc:HGNC:28570]	1	0	1	1	no	no change	0	0	0	0	0	0	0	0
ENSG00000080573	COL5A3	collagen type V alpha 3 chain [Source:HGNC Symbol;Acc:HGNC:14864]	0.213943	-2.2247	0.0663242	1	no	down	0.01	0.01	0.02	0.1	0.05	0.03	0.0133333	0.06
ENSG00000080603	SRCAP	Snf2 related CREBBP activator protein [Source:HGNC Symbol;Acc:HGNC:16974]	1.0314	0.0446103	0.753514	0.853709	no	up	7.4	7.11	4.86	6.31	7.16	5.92	6.45667	6.46333
ENSG00000080608	PUM3	pumilio RNA binding family member 3 [Source:HGNC Symbol;Acc:HGNC:29676]	0.656858	-0.606348	3.84926e-14	1.16868e-12	no	down	48.56	46.85	43.48	66.44	76.28	76.42	46.2967	73.0467
ENSG00000080618	CPB2	carboxypeptidase B2 [Source:HGNC Symbol;Acc:HGNC:2300]	1.0112	0.0160643	0.988825	1	no	up	0.14	0.02	0.02	0.09	0.06	0.03	0.06	0.06
ENSG00000080644	CHRNA3	cholinergic receptor nicotinic alpha 3 subunit [Source:HGNC Symbol;Acc:HGNC:1957]	0.663021	-0.592873	0.721172	1	no	down	0.04	0.02	0.02	0.06	0.07	0	0.0266667	0.0433333
ENSG00000080709	KCNN2	potassium calcium-activated channel subfamily N member 2 [Source:HGNC Symbol;Acc:HGNC:6291]	1.34081	0.423104	0.00137165	0.0058538	no	up	35.64	41.06	41.73	31.92	25.47	31.41	39.4767	29.6
ENSG00000080802	CNOT4	CCR4-NOT transcription complex subunit 4 [Source:HGNC Symbol;Acc:HGNC:7880]	1.07576	0.105351	0.294534	0.46167	no	up	13.18	13.7	13.68	13.34	12.52	12.88	13.52	12.9133
ENSG00000080815	PSEN1	presenilin 1 [Source:HGNC Symbol;Acc:HGNC:9508]	1.11277	0.15415	0.0563494	0.130654	no	up	41.97	42.2	43.64	41.87	42.63	39.04	42.6033	41.18
ENSG00000080819	CPOX	coproporphyrinogen oxidase [Source:HGNC Symbol;Acc:HGNC:2321]	0.899182	-0.153315	0.200147	0.3474	no	down	13.11	14.46	13	14.46	14.98	15.4	13.5233	14.9467
ENSG00000080822	CLDND1	claudin domain containing 1 [Source:HGNC Symbol;Acc:HGNC:1322]	1.01704	0.0243731	0.787868	0.876889	no	up	56.43	57.43	49.15	51.64	61.62	57.04	54.3367	56.7667
ENSG00000080823	MOK	MOK protein kinase [Source:HGNC Symbol;Acc:HGNC:9833]	0.562186	-0.83088	0.0806843	0.173352	no	down	0.62	1.06	0.97	1.13	1.2	1.92	0.883333	1.41667
ENSG00000080824	HSP90AA1	heat shock protein 90 alpha family class A member 1 [Source:HGNC Symbol;Acc:HGNC:5253]	0.474782	-1.07466	2.95064e-19	1.62304e-17	no	down	270.88	309.17	237.4	483.79	683.19	577.32	272.483	581.433
ENSG00000080839	RBL1	RB transcriptional corepressor like 1 [Source:HGNC Symbol;Acc:HGNC:9893]	0.782526	-0.35379	0.000129588	0.000734579	no	down	19.94	21.18	17.28	22.67	26.8	25.18	19.4667	24.8833
ENSG00000080845	DLGAP4	DLG associated protein 4 [Source:HGNC Symbol;Acc:HGNC:24476]	0.754995	-0.405461	0.0027967	0.0107745	no	down	19.59	21.2	15.4	26.87	20.12	24.49	18.73	23.8267
ENSG00000080854	IGSF9B	immunoglobulin superfamily member 9B [Source:HGNC Symbol;Acc:HGNC:32326]	1	0	1	1	no	no change	0	0	0	0	0	0	0	0
ENSG00000080910	CFHR2	complement factor H related 2 [Source:HGNC Symbol;Acc:HGNC:4890]	0.513872	-0.96052	0.777683	1	no	down	0	0.05	0	0	0.11	0	0.0166667	0.0366667
ENSG00000080947	CROCCP3	CROCC pseudogene 3 [Source:HGNC Symbol;Acc:HGNC:29405]	0.755699	-0.404116	0.683804	1	no	down	0.25	0.12	0.05	0.07	0.2	0.29	0.14	0.186667
ENSG00000080986	NDC80	NDC80 kinetochore complex component [Source:HGNC Symbol;Acc:HGNC:16909]	0.820607	-0.285236	0.00122567	0.00531483	no	down	57.32	53.23	49.05	63.62	68.48	67.78	53.2	66.6267
ENSG00000081014	AP4E1	adaptor related protein complex 4 subunit epsilon 1 [Source:HGNC Symbol;Acc:HGNC:573]	0.814926	-0.29526	0.000447809	0.00218773	no	down	13.66	14.33	12.95	16.29	16.75	17.37	13.6467	16.8033
ENSG00000081019	RSBN1	round spermatid basic protein 1 [Source:HGNC Symbol;Acc:HGNC:25642]	1.72692	0.788204	9.02513e-16	3.36497e-14	no	up	13.96	15.12	12.57	8.58	7.46	8.15	13.8833	8.06333
ENSG00000081026	MAGI3	membrane associated guanylate kinase, WW and PDZ domain containing 3 [Source:HGNC Symbol;Acc:HGNC:29647]	0.950124	-0.0738121	0.542799	0.696774	no	down	3.64	4.08	4.34	4.42	4.59	3.97	4.02	4.32667
ENSG00000081041	CXCL2	C-X-C motif chemokine ligand 2 [Source:HGNC Symbol;Acc:HGNC:4603]	0.469831	-1.08979	0.068984	0.153392	no	down	0.64	0.72	0.65	2.25	1.24	1.09	0.67	1.52667
ENSG00000081051	AFP	alpha fetoprotein [Source:HGNC Symbol;Acc:HGNC:317]	1	0	1	1	no	no change	0	0	0	0	0	0	0	0
ENSG00000081052	COL4A4	collagen type IV alpha 4 chain [Source:HGNC Symbol;Acc:HGNC:2206]	1.35566	0.438995	0.341208	0.511225	no	up	0.24	0.16	0.17	0.11	0.2	0.23	0.19	0.18
ENSG00000081059	TCF7	transcription factor 7 [Source:HGNC Symbol;Acc:HGNC:11639]	0.861386	-0.215269	0.460889	0.625588	no	down	1.62	2.16	1.61	1.85	1.83	1.02	1.79667	1.56667
ENSG00000081087	OSTM1	osteoclastogenesis associated transmembrane protein 1 [Source:HGNC Symbol;Acc:HGNC:21652]	0.860296	-0.217096	0.00833504	0.0273065	no	down	24.22	24.68	24.49	29.85	29.14	27.41	24.4633	28.8
ENSG00000081138	CDH7	cadherin 7 [Source:HGNC Symbol;Acc:HGNC:1766]	0.67609	-0.564713	0.807507	1	no	down	0	0	0	0	0.01	0	0	0.00333333
ENSG00000081148	IMPG2	interphotoreceptor matrix proteoglycan 2 [Source:HGNC Symbol;Acc:HGNC:18362]	2.15675	1.10886	0.0014126	0.00599985	no	up	0.38	0.44	0.33	0.2	0.14	0.2	0.383333	0.18
ENSG00000081154	PCNP	PEST proteolytic signal containing nuclear protein [Source:HGNC Symbol;Acc:HGNC:30023]	0.988903	-0.0160995	0.828376	0.902662	no	down	168.14	170.43	154.16	164.02	166.49	179.67	164.243	170.06
ENSG00000081177	EXD2	exonuclease 3'-5' domain containing 2 [Source:HGNC Symbol;Acc:HGNC:20217]	1.0327	0.0464143	0.738574	0.843504	no	up	4.48	4.47	4.58	4.57	4.41	4.84	4.51	4.60667
ENSG00000081181	ARG2	arginase 2 [Source:HGNC Symbol;Acc:HGNC:664]	0.424018	-1.2378	2.15422e-05	0.000147834	no	down	1.73	1.1	1.25	3.79	3.17	3.22	1.36	3.39333
ENSG00000081189	MEF2C	myocyte enhancer factor 2C [Source:HGNC Symbol;Acc:HGNC:6996]	1.27643	0.352117	3.13018e-05	0.000206922	no	up	101.64	100.87	75.84	74.67	73.33	77.99	92.7833	75.33
ENSG00000081237	PTPRC	protein tyrosine phosphatase receptor type C [Source:HGNC Symbol;Acc:HGNC:9666]	1.04418	0.062369	0.444672	0.611059	no	up	163.01	155.77	135.52	139.8	140.01	158.13	151.433	145.98
ENSG00000081248	CACNA1S	calcium voltage-gated channel subunit alpha1 S [Source:HGNC Symbol;Acc:HGNC:1397]	0.552762	-0.85527	0.802947	1	no	down	0.02	0	0	0.04	0	0	0.00666667	0.0133333
ENSG00000081277	PKP1	plakophilin 1 [Source:HGNC Symbol;Acc:HGNC:9023]	0.513096	-0.9627	0.813488	1	no	down	0	0	0	0	0	0.01	0	0.00333333
ENSG00000081307	UBA5	ubiquitin like modifier activating enzyme 5 [Source:HGNC Symbol;Acc:HGNC:23230]	0.974987	-0.0365449	0.69615	0.813346	no	down	27.27	27.37	25.82	28.75	27.98	29	26.82	28.5767
ENSG00000081320	STK17B	serine/threonine kinase 17b [Source:HGNC Symbol;Acc:HGNC:11396]	1.18403	0.243706	0.00697378	0.023557	no	up	23.27	24.7	21.09	20.52	19.25	18.15	23.02	19.3067
ENSG00000081377	CDC14B	cell division cycle 14B [Source:HGNC Symbol;Acc:HGNC:1719]	1.28072	0.356952	0.000381108	0.00189301	no	up	9.9	9.92	8.78	7.84	7.6	7.97	9.53333	7.80333
ENSG00000081386	ZNF510	zinc finger protein 510 [Source:HGNC Symbol;Acc:HGNC:29161]	1.18568	0.245713	0.0271697	0.0730784	no	up	7.41	7.68	6.52	6.59	6.36	5.65	7.20333	6.2
ENSG00000081479	LRP2	LDL receptor related protein 2 [Source:HGNC Symbol;Acc:HGNC:6694]	0.200763	-2.31644	0.0796458	1	no	down	0.02	0.01	0.01	0.05	0.02	0.02	0.0133333	0.03
ENSG00000081665	ZNF506	zinc finger protein 506 [Source:HGNC Symbol;Acc:HGNC:23780]	0.96603	-0.0498599	0.726899	0.835685	no	down	11.72	10.27	8.85	11.25	9.87	12.46	10.28	11.1933
ENSG00000081692	JMJD4	jumonji domain containing 4 [Source:HGNC Symbol;Acc:HGNC:25724]	0.79395	-0.33288	0.020977	0.0591837	no	down	9.94	10.1	12.23	16.48	13.68	13.86	10.7567	14.6733
ENSG00000081721	DUSP12	dual specificity phosphatase 12 [Source:HGNC Symbol;Acc:HGNC:3067]	1.06332	0.0885802	0.455473	0.620457	no	up	35.6	34.72	35.4	33.11	37.07	32.17	35.24	34.1167
ENSG00000081760	AACS	acetoacetyl-CoA synthetase [Source:HGNC Symbol;Acc:HGNC:21298]	0.981618	-0.0267658	0.819751	0.89701	no	down	8.31	8.68	8.04	9.18	8.29	9.21	8.34333	8.89333
ENSG00000081791	DELE1	DAP3 binding cell death enhancer 1 [Source:HGNC Symbol;Acc:HGNC:28969]	1.50279	0.587643	5.32742e-11	1.03314e-09	no	up	40.44	41.02	41.79	28.27	24.93	28.05	41.0833	27.0833
ENSG00000081800	SLC13A1	solute carrier family 13 member 1 [Source:HGNC Symbol;Acc:HGNC:10916]	5.61224	2.48858	0.449374	1	no	up	0.03	0	0.02	0	0	0	0.0166667	0
ENSG00000081803	CADPS2	calcium dependent secretion activator 2 [Source:HGNC Symbol;Acc:HGNC:16018]	0.969171	-0.0451771	0.764067	0.861249	no	down	4.18	4.6	5.09	5.03	5.52	4.47	4.62333	5.00667
ENSG00000081818	PCDHB4	protocadherin beta 4 [Source:HGNC Symbol;Acc:HGNC:8689]	2.11775	1.08253	0.0124646	0.0383935	no	up	0.44	0.58	0.63	0.23	0.3	0.27	0.55	0.266667
ENSG00000081842	PCDHA6	protocadherin alpha 6 [Source:HGNC Symbol;Acc:HGNC:8672]	2.50583	1.32529	0.677238	0.801124	no	up	0	0.1	0.24	0	0	0.14	0.113333	0.0466667
ENSG00000081853	PCDHGA2	protocadherin gamma subfamily A, 2 [Source:HGNC Symbol;Acc:HGNC:8700]	2.28829	1.19427	0.00510752	0.0179787	no	up	0.61	0.49	0.37	0.18	0.23	0.24	0.49	0.216667
ENSG00000081870	HSPB11	heat shock protein family B (small) member 11 [Source:HGNC Symbol;Acc:HGNC:25019]	0.632206	-0.661533	9.89881e-08	1.09236e-06	no	down	164.07	156.64	141.96	195.87	273.49	260.73	154.223	243.363
ENSG00000081913	PHLPP1	PH domain and leucine rich repeat protein phosphatase 1 [Source:HGNC Symbol;Acc:HGNC:20610]	1.20682	0.271216	0.0223115	0.0623605	no	up	27.05	29.97	30.25	27.92	21.66	22.75	29.09	24.11
ENSG00000081923	ATP8B1	ATPase phospholipid transporting 8B1 [Source:HGNC Symbol;Acc:HGNC:3706]	0.733134	-0.447852	0.296997	0.464142	no	down	0.21	0.54	0.34	0.47	0.77	0.55	0.363333	0.596667
ENSG00000081985	IL12RB2	interleukin 12 receptor subunit beta 2 [Source:HGNC Symbol;Acc:HGNC:5972]	1.65762	0.729117	5.36539e-10	8.93664e-09	no	up	15.55	14.87	15.06	9.6	8.47	11.53	15.16	9.86667
ENSG00000082014	SMARCD3	SWI/SNF related, matrix associated, actin dependent regulator of chromatin, subfamily d, member 3 [Source:HGNC Symbol;Acc:HGNC:11108]	0.923136	-0.115384	0.331376	0.501595	no	down	23.8	25.8	23.23	24.36	26.64	23.77	24.2767	24.9233
ENSG00000082068	WDR70	WD repeat domain 70 [Source:HGNC Symbol;Acc:HGNC:25495]	0.952113	-0.0707948	0.390385	0.559865	no	down	44.9	40.99	48.54	51.15	46.66	47.95	44.81	48.5867
ENSG00000082074	FYB1	FYN binding protein 1 [Source:HGNC Symbol;Acc:HGNC:4036]	1.4163	0.502129	9.91937e-07	8.94198e-06	no	up	12.06	10.51	10.37	6.84	6.95	7.97	10.98	7.25333
ENSG00000082126	MPP4	MAGUK p55 scaffold protein 4 [Source:HGNC Symbol;Acc:HGNC:13680]	0.548276	-0.867025	0.778708	1	no	down	0	0.03	0	0.03	0	0.04	0.01	0.0233333
ENSG00000082146	STRADB	STE20 related adaptor beta [Source:HGNC Symbol;Acc:HGNC:13205]	1.28642	0.363359	0.00341604	0.0127579	no	up	24.53	24.73	26.12	21.94	20.08	22.59	25.1267	21.5367
ENSG00000082153	BZW1	basic leucine zipper and W2 domains 1 [Source:HGNC Symbol;Acc:HGNC:18380]	0.691779	-0.531618	2.28696e-15	8.03909e-14	no	down	106.12	113.79	102.14	162.15	172.21	164.18	107.35	166.18
ENSG00000082175	PGR	progesterone receptor [Source:HGNC Symbol;Acc:HGNC:8910]	1.40324	0.488761	0.210798	0.361235	no	up	0.18	0.18	0.12	0.09	0.13	0.12	0.16	0.113333
ENSG00000082196	C1QTNF3	C1q and TNF related 3 [Source:HGNC Symbol;Acc:HGNC:14326]	1.38068	0.465379	0.0168061	0.0492953	no	up	8.88	11.33	7.45	5.72	9	7.22	9.22	7.31333
ENSG00000082212	ME2	malic enzyme 2 [Source:HGNC Symbol;Acc:HGNC:6984]	1.18128	0.240351	0.00757097	0.0252394	no	up	75.29	70.35	70.99	54.68	67.33	64.4	72.21	62.1367
ENSG00000082213	C5orf22	chromosome 5 open reading frame 22 [Source:HGNC Symbol;Acc:HGNC:25639]	0.951403	-0.0718709	0.389487	0.558908	no	down	61.68	67.15	59.21	67.28	61.18	66.08	62.68	64.8467
ENSG00000082258	CCNT2	cyclin T2 [Source:HGNC Symbol;Acc:HGNC:1600]	1.11342	0.154996	0.0990859	0.203675	no	up	22.29	23.46	17.31	15.26	21.35	20.76	21.02	19.1233
ENSG00000082269	FAM135A	family with sequence similarity 135 member A [Source:HGNC Symbol;Acc:HGNC:21084]	1.04008	0.0567007	0.526699	0.683424	no	up	23.44	23.25	24.07	22.7	25.43	25.85	23.5867	24.66
ENSG00000082293	COL19A1	collagen type XIX alpha 1 chain [Source:HGNC Symbol;Acc:HGNC:2196]	0.56604	-0.821025	0.0323821	0.0842257	no	down	1.41	1.11	0.45	2.15	1.76	2.1	0.99	2.00333
ENSG00000082397	EPB41L3	erythrocyte membrane protein band 4.1 like 3 [Source:HGNC Symbol;Acc:HGNC:3380]	0.505739	-0.983535	7.01078e-11	1.33632e-09	no	down	6.69	4.6	6.06	12.14	12.61	10.74	5.78333	11.83
ENSG00000082438	COBLL1	cordon-bleu WH2 repeat protein like 1 [Source:HGNC Symbol;Acc:HGNC:23571]	0.552762	-0.85527	0.802947	1	no	down	0.01	0	0	0.03	0	0	0.00333333	0.01
ENSG00000082458	DLG3	discs large MAGUK scaffold protein 3 [Source:HGNC Symbol;Acc:HGNC:2902]	1.44718	0.533248	0.0330934	0.0856632	no	up	2.68	2.73	2.73	1.49	1.26	2.25	2.71333	1.66667
ENSG00000082482	KCNK2	potassium two pore domain channel subfamily K member 2 [Source:HGNC Symbol;Acc:HGNC:6277]	0.468829	-1.09287	0.189454	1	no	down	0.1	0.07	0.1	0.2	0.1	0.22	0.09	0.173333
ENSG00000082497	SERTAD4	SERTA domain containing 4 [Source:HGNC Symbol;Acc:HGNC:25236]	1	0	1	1	no	no change	0	0	0	0	0	0	0	0
ENSG00000082512	TRAF5	TNF receptor associated factor 5 [Source:HGNC Symbol;Acc:HGNC:12035]	0.706172	-0.501908	0.104187	0.211282	no	down	1.03	0.84	0.64	0.84	1.64	1.18	0.836667	1.22
ENSG00000082515	MRPL22	mitochondrial ribosomal protein L22 [Source:HGNC Symbol;Acc:HGNC:14480]	0.905726	-0.142854	0.437706	0.604432	no	down	61.37	54.06	42.95	36.29	62.63	65.35	52.7933	54.7567
ENSG00000082516	GEMIN5	gem nuclear organelle associated protein 5 [Source:HGNC Symbol;Acc:HGNC:20043]	0.824137	-0.279045	0.00593121	0.0204342	no	down	6.76	7.16	7.43	8.52	8.69	9.07	7.11667	8.76
ENSG00000082556	OPRK1	opioid receptor kappa 1 [Source:HGNC Symbol;Acc:HGNC:8154]	3.50768	1.81052	0.485002	1	no	up	0.01	0.04	0	0	0.01	0	0.0166667	0.00333333
ENSG00000082641	NFE2L1	NFE2 like bZIP transcription factor 1 [Source:HGNC Symbol;Acc:HGNC:7781]	1.05181	0.0728787	0.550518	0.702994	no	up	72.82	68.71	81.46	77.31	64.67	73.17	74.33	71.7167
ENSG00000082684	SEMA5B	semaphorin 5B [Source:HGNC Symbol;Acc:HGNC:10737]	1.76699	0.821292	0.395064	1	no	up	0.22	0.62	0.05	0.07	0.06	0.17	0.296667	0.1
ENSG00000082701	GSK3B	glycogen synthase kinase 3 beta [Source:HGNC Symbol;Acc:HGNC:4617]	1.24992	0.321833	0.000171085	0.000942821	no	up	27.54	30.45	23.02	65.11	18.71	21.81	27.0033	35.21
ENSG00000082781	ITGB5	integrin subunit beta 5 [Source:HGNC Symbol;Acc:HGNC:6160]	1.30871	0.388144	0.0617535	0.140774	no	up	6.05	3.21	4.61	4.63	3.84	3.21	4.62333	3.89333
ENSG00000082805	ERC1	ELKS/RAB6-interacting/CAST family member 1 [Source:HGNC Symbol;Acc:HGNC:17072]	0.828681	-0.271111	0.0284808	0.0758608	no	down	2.96	3.22	2.32	3.27	4.68	3.43	2.83333	3.79333
ENSG00000082898	XPO1	exportin 1 [Source:HGNC Symbol;Acc:HGNC:12825]	1.03292	0.0467217	0.629111	0.766057	no	up	177.56	175.18	137.43	140.35	171.84	166.69	163.39	159.627
ENSG00000082929	LINC01587	long intergenic non-protein coding RNA 1587 [Source:HGNC Symbol;Acc:HGNC:13716]	1	0	1	1	no	no change	0	0	0	0	0	0	0	0
ENSG00000082996	RNF13	ring finger protein 13 [Source:HGNC Symbol;Acc:HGNC:10057]	1.35406	0.437293	4.00015e-06	3.2012e-05	no	up	40.29	35.89	34.12	26.65	26.53	29.47	36.7667	27.55
ENSG00000083067	TRPM3	transient receptor potential cation channel subfamily M member 3 [Source:HGNC Symbol;Acc:HGNC:17992]	0.610188	-0.712673	0.719622	1	no	down	0.04	0	0	0.02	0.01	0.01	0.0133333	0.0133333
ENSG00000083093	PALB2	partner and localizer of BRCA2 [Source:HGNC Symbol;Acc:HGNC:26144]	0.795815	-0.329495	0.00209591	0.00841103	no	down	12.99	11.93	11.63	12.98	17.09	16.38	12.1833	15.4833
ENSG00000083097	DOP1A	DOP1 leucine zipper like protein A [Source:HGNC Symbol;Acc:HGNC:21194]	0.928188	-0.107511	0.262854	0.424251	no	down	13.99	15.79	13.62	15.06	16.55	17.3	14.4667	16.3033
ENSG00000083099	LYRM2	LYR motif containing 2 [Source:HGNC Symbol;Acc:HGNC:25229]	0.971164	-0.042213	0.587688	0.733971	no	down	53.51	57	46.84	54.5	54.74	61.31	52.45	56.85
ENSG00000083123	BCKDHB	branched chain keto acid dehydrogenase E1 subunit beta [Source:HGNC Symbol;Acc:HGNC:987]	1.28024	0.356418	0.00440813	0.0158454	no	up	23.07	20.86	20.02	18.72	14.83	18.78	21.3167	17.4433
ENSG00000083168	KAT6A	lysine acetyltransferase 6A [Source:HGNC Symbol;Acc:HGNC:13013]	1.09783	0.134655	0.170008	0.307259	no	up	29.18	29.8	21.67	24.75	26.35	24.6	26.8833	25.2333
ENSG00000083223	TUT7	terminal uridylyl transferase 7 [Source:HGNC Symbol;Acc:HGNC:25817]	0.791187	-0.33791	0.000398706	0.00197053	no	down	13.31	14.2	13.92	17.34	17.99	17.47	13.81	17.6
ENSG00000083290	ULK2	unc-51 like autophagy activating kinase 2 [Source:HGNC Symbol;Acc:HGNC:13480]	0.967998	-0.0469243	0.810798	0.890658	no	down	1.25	1.65	1.07	1.7	1.35	2.13	1.32333	1.72667
ENSG00000083307	GRHL2	grainyhead like transcription factor 2 [Source:HGNC Symbol;Acc:HGNC:2799]	0.395496	-1.33827	0.521926	1	no	down	0	0.01	0.01	0	0.02	0.09	0.00666667	0.0366667
ENSG00000083312	TNPO1	transportin 1 [Source:HGNC Symbol;Acc:HGNC:6401]	0.939352	-0.0902624	0.191063	0.335712	no	down	89.36	89.89	71.39	87.63	93.85	98.45	83.5467	93.31
ENSG00000083444	PLOD1	procollagen-lysine,2-oxoglutarate 5-dioxygenase 1 [Source:HGNC Symbol;Acc:HGNC:9081]	0.979065	-0.0305227	0.74697	0.849662	no	down	26.8	30.61	26.82	31.71	31.47	26.26	28.0767	29.8133
ENSG00000083454	P2RX5	purinergic receptor P2X 5 [Source:HGNC Symbol;Acc:HGNC:8536]	1.94188	0.957452	0.0793036	0.171128	no	up	0.83	1.03	0.69	0.4	0.87	0.57	0.85	0.613333
ENSG00000083457	ITGAE	integrin subunit alpha E [Source:HGNC Symbol;Acc:HGNC:6147]	0.843064	-0.246286	0.188507	0.33233	no	down	25.58	22.16	19.34	21.47	30.23	28.36	22.36	26.6867
ENSG00000083520	DIS3	DIS3 homolog, exosome endoribonuclease and 3'-5' exoribonuclease [Source:HGNC Symbol;Acc:HGNC:20604]	0.856789	-0.222989	0.0030254	0.0115112	no	down	41.13	41.14	37.35	49.14	48.59	49.11	39.8733	48.9467
ENSG00000083535	PIBF1	progesterone immunomodulatory binding factor 1 [Source:HGNC Symbol;Acc:HGNC:23352]	1.16504	0.220377	0.0301754	0.079425	no	up	29.03	25.5	22.85	21.92	22.67	25.97	25.7933	23.52
ENSG00000083544	TDRD3	tudor domain containing 3 [Source:HGNC Symbol;Acc:HGNC:20612]	1.79194	0.841519	5.73734e-15	1.95135e-13	no	up	22.3	21.93	19.23	12.85	12.7	11.19	21.1533	12.2467
ENSG00000083622	-	novel transcript, antisense to CFTR	1	0	1	1	no	no change	0	0	0	0	0	0	0	0
ENSG00000083635	NUFIP1	nuclear FMR1 interacting protein 1 [Source:HGNC Symbol;Acc:HGNC:8057]	0.723841	-0.466256	0.00252583	0.00987084	no	down	3.51	4.15	3.89	5.91	5.19	5.14	3.85	5.41333
ENSG00000083642	PDS5B	PDS5 cohesin associated factor B [Source:HGNC Symbol;Acc:HGNC:20418]	0.991058	-0.0129588	0.869676	0.927611	no	down	30.44	31.38	34.4	32.84	31.4	32.52	32.0733	32.2533
ENSG00000083720	OXCT1	3-oxoacid CoA-transferase 1 [Source:HGNC Symbol;Acc:HGNC:8527]	0.970201	-0.0436447	0.588159	0.734198	no	down	70.05	71.04	73.55	71.69	74.95	77.19	71.5467	74.61
ENSG00000083750	RRAGB	Ras related GTP binding B [Source:HGNC Symbol;Acc:HGNC:19901]	1.60559	0.683102	6.85369e-06	5.24234e-05	no	up	15.56	16.46	12.54	10.48	9.28	8.36	14.8533	9.37333
ENSG00000083782	EPYC	epiphycan [Source:HGNC Symbol;Acc:HGNC:3053]	1	0	1	1	no	no change	0	0	0	0	0	0	0	0
ENSG00000083799	CYLD	CYLD lysine 63 deubiquitinase [Source:HGNC Symbol;Acc:HGNC:2584]	0.947616	-0.0776255	0.343663	0.513951	no	down	18.6	19.1	14.89	20.72	20.59	18.84	17.53	20.05
ENSG00000083807	SLC27A5	solute carrier family 27 member 5 [Source:HGNC Symbol;Acc:HGNC:10999]	1.36089	0.444547	0.103048	0.209506	no	up	8.62	8.77	10.72	5.21	5.94	6.12	9.37	5.75667
ENSG00000083812	ZNF324	zinc finger protein 324 [Source:HGNC Symbol;Acc:HGNC:14096]	0.896147	-0.158192	0.3327	0.502926	no	down	2.37	2.66	2.86	3.3	3.05	3.1	2.63	3.15
ENSG00000083814	ZNF671	zinc finger protein 671 [Source:HGNC Symbol;Acc:HGNC:26279]	0.996366	-0.00525173	0.967754	0.983058	no	down	10	9.08	10.61	10.2	9.34	9.58	9.89667	9.70667
ENSG00000083817	ZNF416	zinc finger protein 416 [Source:HGNC Symbol;Acc:HGNC:20645]	1.09504	0.130981	0.444447	0.610809	no	up	4.59	5.56	5.3	5.13	4.85	4.38	5.15	4.78667
ENSG00000083828	ZNF586	zinc finger protein 586 [Source:HGNC Symbol;Acc:HGNC:25949]	0.990842	-0.0132729	0.917229	0.954505	no	down	13.17	11.55	11.69	12.77	11.92	12.11	12.1367	12.2667
ENSG00000083838	ZNF446	zinc finger protein 446 [Source:HGNC Symbol;Acc:HGNC:21036]	1.20848	0.273191	0.255634	0.416179	no	up	3.68	2.76	3.15	3.67	3.08	2.04	3.19667	2.93
ENSG00000083844	ZNF264	zinc finger protein 264 [Source:HGNC Symbol;Acc:HGNC:13057]	1.00883	0.012686	0.905771	0.948023	no	up	3.9	4.32	3.65	4.53	4.13	5.36	3.95667	4.67333
ENSG00000083845	RPS5	ribosomal protein S5 [Source:HGNC Symbol;Acc:HGNC:10426]	1.15201	0.204156	0.00833288	0.0273064	no	up	1437.15	1346.51	1433.62	1207.97	1175.25	1266.1	1405.76	1216.44
ENSG00000083857	FAT1	FAT atypical cadherin 1 [Source:HGNC Symbol;Acc:HGNC:3595]	0.869229	-0.202192	0.0333002	0.0860858	no	down	47.71	45.06	51.69	62.86	51.45	53.07	48.1533	55.7933
ENSG00000083896	YTHDC1	YTH domain containing 1 [Source:HGNC Symbol;Acc:HGNC:30626]	1.02387	0.0340298	0.687405	0.808529	no	up	66.65	65.17	65.04	72.08	64.8	65.17	65.62	67.35
ENSG00000083937	CHMP2B	charged multivesicular body protein 2B [Source:HGNC Symbol;Acc:HGNC:24537]	0.871139	-0.199025	0.0766634	0.166765	no	down	10.78	11.61	10.74	12.93	13.65	12.12	11.0433	12.9
ENSG00000084070	SMAP2	small ArfGAP2 [Source:HGNC Symbol;Acc:HGNC:25082]	0.748748	-0.417449	8.9013e-05	0.000523907	no	down	909.45	910.06	986.44	1431.17	1150.95	1201.5	935.317	1261.21
ENSG00000084072	PPIE	peptidylprolyl isomerase E [Source:HGNC Symbol;Acc:HGNC:9258]	1.02501	0.0356391	0.645821	0.77848	no	up	385.21	373.54	380.75	358.07	413.67	395.79	379.833	389.177
ENSG00000084073	ZMPSTE24	zinc metallopeptidase STE24 [Source:HGNC Symbol;Acc:HGNC:12877]	0.844306	-0.244161	0.000324998	0.00164924	no	down	490.37	496.94	492.26	587.34	578.04	560.86	493.19	575.413
ENSG00000084090	STARD7	StAR related lipid transfer domain containing 7 [Source:HGNC Symbol;Acc:HGNC:18063]	0.83075	-0.267514	0.0246128	0.067412	no	down	78.9	81.42	97.28	122.54	97.91	99.33	85.8667	106.593
ENSG00000084092	NOA1	nitric oxide associated 1 [Source:HGNC Symbol;Acc:HGNC:28473]	1.99935	0.999532	1.65661e-14	5.29106e-13	no	up	29.6	28.35	34.08	17.36	15.06	14.36	30.6767	15.5933
ENSG00000084093	REST	RE1 silencing transcription factor [Source:HGNC Symbol;Acc:HGNC:9966]	1.1364	0.184472	0.0630711	0.142955	no	up	19.3	20.71	19.82	19.93	16.8	17.02	19.9433	17.9167
ENSG00000084110	HAL	histidine ammonia-lyase [Source:HGNC Symbol;Acc:HGNC:4806]	0.884508	-0.177053	0.326478	0.496203	no	down	8.51	10.19	4.08	9.5	9.98	9.53	7.59333	9.67
ENSG00000084112	SSH1	slingshot protein phosphatase 1 [Source:HGNC Symbol;Acc:HGNC:30579]	0.90743	-0.140141	0.162083	0.296728	no	down	4.62	4.74	4.3	5.76	6.47	5.68	4.55333	5.97
ENSG00000084207	GSTP1	glutathione S-transferase pi 1 [Source:HGNC Symbol;Acc:HGNC:4638]	0.767123	-0.38247	2.49155e-05	0.000168262	no	down	220.76	230.29	224.22	266.4	305.71	309.31	225.09	293.807
ENSG00000084234	APLP2	amyloid beta precursor like protein 2 [Source:HGNC Symbol;Acc:HGNC:598]	1.13769	0.186102	0.0110935	0.0347833	no	up	685.88	730.86	675.94	650.52	620.63	600.87	697.56	624.007
ENSG00000084444	FAM234B	family with sequence similarity 234 member B [Source:HGNC Symbol;Acc:HGNC:29288]	0.917082	-0.124877	0.432811	0.59953	no	down	3.36	2.59	3.1	3.5	3.71	2.91	3.01667	3.37333
ENSG00000084453	SLCO1A2	solute carrier organic anion transporter family member 1A2 [Source:HGNC Symbol;Acc:HGNC:10956]	1	0	1	1	no	no change	0	0	0	0	0	0	0	0
ENSG00000084463	WBP11	WW domain binding protein 11 [Source:HGNC Symbol;Acc:HGNC:16461]	0.602797	-0.730255	1.17621e-11	2.5317e-10	no	down	16.63	18.98	17.65	31.85	30.49	26.4	17.7533	29.58
ENSG00000084623	EIF3I	eukaryotic translation initiation factor 3 subunit I [Source:HGNC Symbol;Acc:HGNC:3272]	0.875824	-0.191288	0.0118907	0.0369451	no	down	152.16	148.01	151.87	165.51	182.33	174.7	150.68	174.18
ENSG00000084628	NKAIN1	sodium/potassium transporting ATPase interacting 1 [Source:HGNC Symbol;Acc:HGNC:25743]	0.728916	-0.456176	0.379635	0.549577	no	down	0.38	0.21	0.49	0.68	0.63	0.89	0.36	0.733333
ENSG00000084636	COL16A1	collagen type XVI alpha 1 chain [Source:HGNC Symbol;Acc:HGNC:2193]	0.282042	-1.82602	0.315541	1	no	down	0.09	0.09	0	0.05	0.02	0.34	0.06	0.136667
ENSG00000084652	TXLNA	taxilin alpha [Source:HGNC Symbol;Acc:HGNC:30685]	0.825449	-0.27675	0.00190653	0.00776522	no	down	32.56	31.65	33.36	43.16	38.21	38.99	32.5233	40.12
ENSG00000084674	APOB	apolipoprotein B [Source:HGNC Symbol;Acc:HGNC:603]	1	0	1	1	no	no change	0	0	0	0	0	0	0	0
ENSG00000084676	NCOA1	nuclear receptor coactivator 1 [Source:HGNC Symbol;Acc:HGNC:7668]	1.49484	0.579988	1.96174e-09	2.95039e-08	no	up	9.41	8.53	9.15	6.13	6.18	6.57	9.03	6.29333
ENSG00000084693	AGBL5	AGBL carboxypeptidase 5 [Source:HGNC Symbol;Acc:HGNC:26147]	1.05524	0.0775773	0.597436	0.741418	no	up	15.23	14.62	16.44	16.88	15.31	13.67	15.43	15.2867
ENSG00000084710	EFR3B	EFR3 homolog B [Source:HGNC Symbol;Acc:HGNC:29155]	0.643792	-0.635333	0.124244	0.242077	no	down	0.32	0.22	0.11	0.35	0.34	0.32	0.216667	0.336667
ENSG00000084731	KIF3C	kinesin family member 3C [Source:HGNC Symbol;Acc:HGNC:6321]	1.01723	0.0246455	0.856154	0.920343	no	up	5.21	4.54	4.43	5.72	4.99	3.77	4.72667	4.82667
ENSG00000084733	RAB10	RAB10, member RAS oncogene family [Source:HGNC Symbol;Acc:HGNC:9759]	1.27311	0.348361	1.48981e-07	1.59659e-06	no	up	95.51	95.9	96.58	67.82	79.65	79.76	95.9967	75.7433
ENSG00000084734	GCKR	glucokinase regulator [Source:HGNC Symbol;Acc:HGNC:4196]	1	0	1	1	no	no change	0	0	0	0	0	0	0	0
ENSG00000084754	HADHA	hydroxyacyl-CoA dehydrogenase trifunctional multienzyme complex subunit alpha [Source:HGNC Symbol;Acc:HGNC:4801]	1.09479	0.130656	0.054239	0.127069	no	up	207.11	221.52	196.18	189.14	200.21	195.5	208.27	194.95
ENSG00000084764	MAPRE3	microtubule associated protein RP/EB family member 3 [Source:HGNC Symbol;Acc:HGNC:6892]	1.145	0.195349	0.581335	0.728898	no	up	3.05	1.35	2.41	1.83	1.99	1.64	2.27	1.82
ENSG00000084774	CAD	carbamoyl-phosphate synthetase 2, aspartate transcarbamylase, and dihydroorotase [Source:HGNC Symbol;Acc:HGNC:1424]	0.740485	-0.433457	1.41795e-07	1.52693e-06	no	down	19.23	17.17	16.51	22.52	26.08	22.73	17.6367	23.7767
ENSG00000085063	CD59	CD59 molecule (CD59 blood group) [Source:HGNC Symbol;Acc:HGNC:1689]	0.946191	-0.0797969	0.547238	0.700537	no	down	13.41	12.99	15.29	13.29	15.67	15.5	13.8967	14.82
ENSG00000085117	CD82	CD82 molecule [Source:HGNC Symbol;Acc:HGNC:6210]	0.674163	-0.56883	1.31056e-07	1.41814e-06	no	down	32.04	33.78	38.62	52.28	52.47	50.26	34.8133	51.67
ENSG00000085185	BCORL1	BCL6 corepressor like 1 [Source:HGNC Symbol;Acc:HGNC:25657]	1.00079	0.00113822	0.994924	0.997381	no	up	2.16	2.14	2.44	2.96	2.11	2.43	2.24667	2.5
ENSG00000085224	ATRX	ATRX chromatin remodeler [Source:HGNC Symbol;Acc:HGNC:886]	0.887082	-0.172861	0.0491235	0.117467	no	down	34.72	30.93	29.46	34.14	39.96	40.85	31.7033	38.3167
ENSG00000085231	AK6	adenylate kinase 6 [Source:HGNC Symbol;Acc:HGNC:49151]	0.849699	-0.234977	0.0447883	0.109091	no	down	97.76	100.6	83.93	101.84	120.46	114.21	94.0967	112.17
ENSG00000085265	FCN1	ficolin 1 [Source:HGNC Symbol;Acc:HGNC:3623]	0.644697	-0.633306	0.787256	1	no	down	0.01	0.01	0	0	0.01	0.02	0.00666667	0.01
ENSG00000085274	MYNN	myoneurin [Source:HGNC Symbol;Acc:HGNC:14955]	0.897924	-0.155335	0.131684	0.253413	no	down	12.03	11.41	11.84	12.96	14.64	13.06	11.76	13.5533
ENSG00000085276	MECOM	MDS1 and EVI1 complex locus [Source:HGNC Symbol;Acc:HGNC:3498]	0.999363	-0.000919271	0.999818	1	no	down	0	0.11	0	0.11	0	0	0.0366667	0.0366667
ENSG00000085365	SCAMP1	secretory carrier membrane protein 1 [Source:HGNC Symbol;Acc:HGNC:10563]	1.60302	0.680789	7.82626e-14	2.27908e-12	no	up	26.65	27.03	28.72	19.71	13.45	15.28	27.4667	16.1467
ENSG00000085377	PREP	prolyl endopeptidase [Source:HGNC Symbol;Acc:HGNC:9358]	0.859293	-0.218778	0.0317488	0.0828565	no	down	28.69	32.86	33.74	41.27	37.44	35.24	31.7633	37.9833
ENSG00000085382	HACE1	HECT domain and ankyrin repeat containing E3 ubiquitin protein ligase 1 [Source:HGNC Symbol;Acc:HGNC:21033]	1.13074	0.177269	0.0827445	0.176777	no	up	14.52	13.45	13.55	12.29	12.54	12.41	13.84	12.4133
ENSG00000085415	SEH1L	SEH1 like nucleoporin [Source:HGNC Symbol;Acc:HGNC:30379]	0.762575	-0.391048	6.37197e-05	0.000389843	no	down	23.98	26.82	22.3	30.93	35.93	31.18	24.3667	32.68
ENSG00000085433	WDR47	WD repeat domain 47 [Source:HGNC Symbol;Acc:HGNC:29141]	0.892463	-0.164136	0.129849	0.250828	no	down	9.16	9.85	8.52	10.35	11.35	9.88	9.17667	10.5267
ENSG00000085449	WDFY1	WD repeat and FYVE domain containing 1 [Source:HGNC Symbol;Acc:HGNC:20451]	1.27968	0.355779	1.78901e-06	1.53435e-05	no	up	103.12	109.19	88.58	78.88	81.23	75.26	100.297	78.4567
ENSG00000085465	OVGP1	oviductal glycoprotein 1 [Source:HGNC Symbol;Acc:HGNC:8524]	1.31465	0.394684	0.21257	0.363378	no	up	1.96	1.64	2.1	1.03	1.89	1.7	1.9	1.54
ENSG00000085491	SLC25A24	solute carrier family 25 member 24 [Source:HGNC Symbol;Acc:HGNC:20662]	1.02466	0.0351466	0.690454	0.810089	no	up	47.67	47.08	41.43	41.77	46.94	45.65	45.3933	44.7867
ENSG00000085511	MAP3K4	mitogen-activated protein kinase kinase kinase 4 [Source:HGNC Symbol;Acc:HGNC:6856]	1.00612	0.00879819	0.919178	0.955473	no	up	26.67	29.31	27.61	28.99	26.63	32.93	27.8633	29.5167
ENSG00000085514	PILRA	paired immunoglobin like type 2 receptor alpha [Source:HGNC Symbol;Acc:HGNC:20396]	0.635962	-0.652986	0.107314	0.216206	no	down	2.18	2	1.52	3.37	2.4	2.36	1.9	2.71
ENSG00000085552	IGSF9	immunoglobulin superfamily member 9 [Source:HGNC Symbol;Acc:HGNC:18132]	1.58094	0.660783	0.370246	0.540109	no	up	0.15	0.26	0.1	0.15	0.1	0.08	0.17	0.11
ENSG00000124731	TREM1	triggering receptor expressed on myeloid cells 1 [Source:HGNC Symbol;Acc:HGNC:17760]	0.0541339	-4.20732	1.59299e-18	8.25298e-17	yes	down	0.62	0.64	0.02	5.92	3.25	4.16	0.426667	4.44333
ENSG00000085644	ZNF213	zinc finger protein 213 [Source:HGNC Symbol;Acc:HGNC:13005]	1.25348	0.325941	0.095812	0.198369	no	up	4.4	4.78	6.08	5.38	3.88	4.07	5.08667	4.44333
ENSG00000085662	AKR1B1	aldo-keto reductase family 1 member B [Source:HGNC Symbol;Acc:HGNC:381]	0.837032	-0.256645	0.0103077	0.0326892	no	down	95.56	90.99	101.43	104.83	112.65	118.12	95.9933	111.867
ENSG00000085719	CPNE3	copine 3 [Source:HGNC Symbol;Acc:HGNC:2316]	1.16942	0.225798	0.0262539	0.0710874	no	up	18.58	22.66	16.43	17.87	16.43	15.97	19.2233	16.7567
ENSG00000085721	RRN3	RRN3 homolog, RNA polymerase I transcription factor [Source:HGNC Symbol;Acc:HGNC:30346]	0.651242	-0.618735	3.49179e-14	1.06926e-12	no	down	25.04	25.77	22.98	36.74	36.97	35.48	24.5967	36.3967
ENSG00000085733	CTTN	cortactin [Source:HGNC Symbol;Acc:HGNC:3338]	1.6862	0.753776	0.000142375	0.000797926	no	up	5.02	4.17	4.43	3.03	2.69	2.5	4.54	2.74
ENSG00000085741	WNT11	Wnt family member 11 [Source:HGNC Symbol;Acc:HGNC:12776]	0.776558	-0.364835	0.29402	0.461269	no	down	0.94	1.47	1.7	1.56	1.44	1.56	1.37	1.52
ENSG00000085760	MTIF2	mitochondrial translational initiation factor 2 [Source:HGNC Symbol;Acc:HGNC:7441]	1.33465	0.416462	5.05946e-06	3.97049e-05	no	up	38.63	38.17	35.37	25.88	30.83	26.97	37.39	27.8933
ENSG00000085788	DDHD2	DDHD domain containing 2 [Source:HGNC Symbol;Acc:HGNC:29106]	1.00639	0.0091836	0.903222	0.946561	no	up	48.57	56.33	50.21	47.55	55.16	54.06	51.7033	52.2567
ENSG00000085831	TTC39A	tetratricopeptide repeat domain 39A [Source:HGNC Symbol;Acc:HGNC:18657]	0.623465	-0.681619	0.272886	0.436234	no	down	0.34	0.21	0.36	0.76	0.35	1.76	0.303333	0.956667
ENSG00000085832	EPS15	epidermal growth factor receptor pathway substrate 15 [Source:HGNC Symbol;Acc:HGNC:3419]	1.25549	0.328255	0.000350599	0.0017611	no	up	47.7	48	43.53	40.18	34.45	40.44	46.41	38.3567
ENSG00000085840	ORC1	origin recognition complex subunit 1 [Source:HGNC Symbol;Acc:HGNC:8487]	0.410267	-1.28537	4.41119e-52	2.0158e-49	no	down	17.14	17.66	16.33	41.23	41.64	43.85	17.0433	42.24
ENSG00000085871	MGST2	microsomal glutathione S-transferase 2 [Source:HGNC Symbol;Acc:HGNC:7063]	1.26116	0.334748	0.00751942	0.0250958	no	up	154.16	140.49	129.74	91.35	126.44	117.55	141.463	111.78
ENSG00000085872	CHERP	calcium homeostasis endoplasmic reticulum protein [Source:HGNC Symbol;Acc:HGNC:16930]	0.832655	-0.264209	0.0268327	0.072357	no	down	21.88	21.05	20.65	26.03	24.47	22.63	21.1933	24.3767
ENSG00000085978	ATG16L1	autophagy related 16 like 1 [Source:HGNC Symbol;Acc:HGNC:21498]	0.84889	-0.236351	0.0314801	0.0822878	no	down	9.9	9.32	9.21	11.74	12.78	12.14	9.47667	12.22
ENSG00000085982	USP40	ubiquitin specific peptidase 40 [Source:HGNC Symbol;Acc:HGNC:20069]	1.32398	0.404885	7.46235e-06	5.66586e-05	no	up	18.64	16.56	18.77	13.36	11.03	12.6	17.99	12.33
ENSG00000085998	POMGNT1	protein O-linked mannose N-acetylglucosaminyltransferase 1 (beta 1,2-) [Source:HGNC Symbol;Acc:HGNC:19139]	0.935731	-0.0958349	0.278101	0.442173	no	down	22.92	23.19	21.66	25.1	25.46	25.26	22.59	25.2733
ENSG00000085999	RAD54L	RAD54 like [Source:HGNC Symbol;Acc:HGNC:9826]	0.470724	-1.08705	3.76595e-39	9.19407e-37	no	down	45.05	32.82	35.23	63.46	79.98	75.77	37.7	73.07
ENSG00000086015	MAST2	microtubule associated serine/threonine kinase 2 [Source:HGNC Symbol;Acc:HGNC:19035]	0.78511	-0.349034	0.000462372	0.00225332	no	down	11.4	11.85	11.6	18.66	14.91	17.94	11.6167	17.17
ENSG00000086061	DNAJA1	DnaJ heat shock protein family (Hsp40) member A1 [Source:HGNC Symbol;Acc:HGNC:5229]	0.508811	-0.974799	3.44579e-30	4.61735e-28	no	down	106.96	116.54	101.1	197	231.49	219.87	108.2	216.12
ENSG00000086062	B4GALT1	beta-1,4-galactosyltransferase 1 [Source:HGNC Symbol;Acc:HGNC:924]	1.17249	0.229575	0.0476839	0.114742	no	up	32.03	31.79	34.36	32.74	25.12	27.3	32.7267	28.3867
ENSG00000086065	CHMP5	charged multivesicular body protein 5 [Source:HGNC Symbol;Acc:HGNC:26942]	0.668635	-0.580708	4.87037e-07	4.69441e-06	no	down	77.09	72.56	60.22	89.68	119.2	111.43	69.9567	106.77
ENSG00000086102	NFX1	nuclear transcription factor, X-box binding 1 [Source:HGNC Symbol;Acc:HGNC:7803]	0.846866	-0.239795	0.000510892	0.00246684	no	down	48.95	50.08	47.45	57.4	62.49	59.73	48.8267	59.8733
ENSG00000086159	AQP6	aquaporin 6 [Source:HGNC Symbol;Acc:HGNC:639]	4.05906	2.02115	0.243415	1	no	up	0.07	0.05	0.05	0.03	0	0.03	0.0566667	0.02
ENSG00000086189	DIMT1	DIM1 rRNA methyltransferase and ribosome maturation factor [Source:HGNC Symbol;Acc:HGNC:30217]	1.05446	0.0765066	0.50775	0.66675	no	up	21.35	22.86	21.61	18.99	23.28	21.54	21.94	21.27
ENSG00000086200	IPO11	importin 11 [Source:HGNC Symbol;Acc:HGNC:20628]	0.760532	-0.39492	9.44083e-05	0.000552197	no	down	13.05	13.92	13.5	19.7	17.13	17.45	13.49	18.0933
ENSG00000086205	FOLH1	folate hydrolase 1 [Source:HGNC Symbol;Acc:HGNC:3788]	0.6638	-0.59118	0.0688335	0.153133	no	down	1.58	0.86	0.93	1.56	1.35	1.09	1.12333	1.33333
ENSG00000086232	EIF2AK1	eukaryotic translation initiation factor 2 alpha kinase 1 [Source:HGNC Symbol;Acc:HGNC:24921]	1.06135	0.0859027	0.295899	0.463116	no	up	54.12	55.47	55.58	57.61	54.79	52.33	55.0567	54.91
ENSG00000086288	NME8	NME/NM23 family member 8 [Source:HGNC Symbol;Acc:HGNC:16473]	1.53114	0.614606	0.791419	1	no	up	0.07	0	0.04	0.03	0.4	0	0.0366667	0.143333
ENSG00000086289	EPDR1	ependymin related 1 [Source:HGNC Symbol;Acc:HGNC:17572]	1.02409	0.0343375	0.780059	0.871995	no	up	14.46	14.55	15.11	15.68	14.18	13.27	14.7067	14.3767
ENSG00000086300	SNX10	sorting nexin 10 [Source:HGNC Symbol;Acc:HGNC:14974]	0.947059	-0.0784733	0.383347	0.553007	no	down	23.19	22.31	21.03	23.3	24.4	23.25	22.1767	23.65
ENSG00000086475	SEPHS1	selenophosphate synthetase 1 [Source:HGNC Symbol;Acc:HGNC:19685]	1.21683	0.283131	0.0018416	0.00753987	no	up	52.46	50.58	65.19	46.48	47.13	56.06	56.0767	49.89
ENSG00000086504	MRPL28	mitochondrial ribosomal protein L28 [Source:HGNC Symbol;Acc:HGNC:14484]	0.789758	-0.340518	0.00187671	0.00766246	no	down	42.84	37.87	47.43	55.79	54.05	53.1	42.7133	54.3133
ENSG00000086506	HBQ1	hemoglobin subunit theta 1 [Source:HGNC Symbol;Acc:HGNC:4833]	0.513096	-0.9627	0.813488	1	no	down	0	0	0	0	0.26	0	0	0.0866667
ENSG00000086544	ITPKC	inositol-trisphosphate 3-kinase C [Source:HGNC Symbol;Acc:HGNC:14897]	1.09502	0.130952	0.542395	0.696613	no	up	2.44	2.8	2.41	2.08	2.53	2.02	2.55	2.21
ENSG00000086548	CEACAM6	CEA cell adhesion molecule 6 [Source:HGNC Symbol;Acc:HGNC:1818]	0.845963	-0.241334	0.0796696	0.17171	no	down	13.07	13.61	15.81	18.9	15.01	16.91	14.1633	16.94
ENSG00000086570	FAT2	FAT atypical cadherin 2 [Source:HGNC Symbol;Acc:HGNC:3596]	2.05523	1.0393	0.103749	0.21069	no	up	0.16	0.09	0.16	0.04	0.08	0.1	0.136667	0.0733333
ENSG00000086589	RBM22	RNA binding motif protein 22 [Source:HGNC Symbol;Acc:HGNC:25503]	0.816459	-0.292548	0.00394221	0.0144139	no	down	71.9	70.55	77.41	99.8	87.18	87.3	73.2867	91.4267
ENSG00000086598	TMED2	transmembrane p24 trafficking protein 2 [Source:HGNC Symbol;Acc:HGNC:16996]	0.813065	-0.298557	0.000172193	0.000948045	no	down	57.12	56.52	54.39	65.92	70.27	74.05	56.01	70.08
ENSG00000086619	ERO1B	endoplasmic reticulum oxidoreductase 1 beta [Source:HGNC Symbol;Acc:HGNC:14355]	0.991713	-0.0120048	0.913833	0.9533	no	down	8	8.64	6.83	8.15	9.33	8.35	7.82333	8.61
ENSG00000086666	ZFAND6	zinc finger AN1-type containing 6 [Source:HGNC Symbol;Acc:HGNC:30164]	1.10787	0.147792	0.0777727	0.168662	no	up	73.6	76.48	70.96	65.03	71.11	62.27	73.68	66.1367
ENSG00000086696	HSD17B2	hydroxysteroid 17-beta dehydrogenase 2 [Source:HGNC Symbol;Acc:HGNC:5211]	1	0	1	1	no	no change	0	0	0	0	0	0	0	0
ENSG00000086712	TXLNG	taxilin gamma [Source:HGNC Symbol;Acc:HGNC:18578]	0.880835	-0.183056	0.0433582	0.106188	no	down	12.91	12.29	12.89	14.72	15.3	15.08	12.6967	15.0333
ENSG00000086717	PPEF1	protein phosphatase with EF-hand domain 1 [Source:HGNC Symbol;Acc:HGNC:9243]	1.65453	0.726423	0.60669	1	no	up	0.03	0.12	0.25	0.06	0	0.1	0.133333	0.0533333
ENSG00000086730	LAT2	linker for activation of T cells family member 2 [Source:HGNC Symbol;Acc:HGNC:12749]	1.32322	0.404051	0.000227367	0.00120671	no	up	246.79	254.09	283.28	225.79	186.25	191.61	261.387	201.217
ENSG00000086758	HUWE1	HECT, UBA and WWE domain containing E3 ubiquitin protein ligase 1 [Source:HGNC Symbol;Acc:HGNC:30892]	0.950378	-0.0734264	0.353794	0.523257	no	down	90.3	84.68	73.32	92.33	93.81	92.08	82.7667	92.74
ENSG00000086827	ZW10	zw10 kinetochore protein [Source:HGNC Symbol;Acc:HGNC:13194]	0.886238	-0.174234	0.177879	0.318002	no	down	11.22	12.76	13.21	13.09	16.36	13.91	12.3967	14.4533
ENSG00000086848	ALG9	ALG9 alpha-1,2-mannosyltransferase [Source:HGNC Symbol;Acc:HGNC:15672]	1.21073	0.275875	0.0500721	0.119319	no	up	15.62	13.15	15.14	11.65	12.68	8.15	14.6367	10.8267
ENSG00000086967	MYBPC2	myosin binding protein C2 [Source:HGNC Symbol;Acc:HGNC:7550]	0.548133	-0.867403	0.774226	1	no	down	0	0	0.02	0.02	0	0.02	0.00666667	0.0133333
ENSG00000086991	NOX4	NADPH oxidase 4 [Source:HGNC Symbol;Acc:HGNC:7891]	1	0	1	1	no	no change	0	0	0	0	0	0	0	0
ENSG00000087008	ACOX3	acyl-CoA oxidase 3, pristanoyl [Source:HGNC Symbol;Acc:HGNC:121]	0.902952	-0.147279	0.243171	0.400942	no	down	8.66	9.87	8.4	9.95	9.48	9.28	8.97667	9.57
ENSG00000087053	MTMR2	myotubularin related protein 2 [Source:HGNC Symbol;Acc:HGNC:7450]	1.16581	0.221334	0.00485501	0.0172397	no	up	26.05	25.97	23.66	21.78	22.22	21.01	25.2267	21.67
ENSG00000087074	PPP1R15A	protein phosphatase 1 regulatory subunit 15A [Source:HGNC Symbol;Acc:HGNC:14375]	0.626802	-0.673918	2.28322e-06	1.9131e-05	no	down	35.45	31.32	38.52	69.67	48.64	53.01	35.0967	57.1067
ENSG00000087076	HSD17B14	hydroxysteroid 17-beta dehydrogenase 14 [Source:HGNC Symbol;Acc:HGNC:23238]	2.05378	1.03828	0.00837207	0.0274126	no	up	3.77	3.18	3.2	1.4	1.45	1.78	3.38333	1.54333
ENSG00000087077	TRIP6	thyroid hormone receptor interactor 6 [Source:HGNC Symbol;Acc:HGNC:12311]	0.791516	-0.33731	0.000940345	0.0042203	no	down	52.45	48.99	49.66	70.33	60.08	67	50.3667	65.8033
ENSG00000087085	ACHE	acetylcholinesterase (Cartwright blood group) [Source:HGNC Symbol;Acc:HGNC:108]	0.270268	-1.88754	0.416321	1	no	down	0	0	0.03	0.06	0.03	0.03	0.01	0.04
ENSG00000087086	FTL	ferritin light chain [Source:HGNC Symbol;Acc:HGNC:3999]	0.931877	-0.101789	0.285803	0.451319	no	down	2145.87	2314.54	2337.95	2670.4	2437.53	2211	2266.12	2439.64
ENSG00000087087	SRRT	serrate, RNA effector molecule [Source:HGNC Symbol;Acc:HGNC:24101]	0.84095	-0.249909	0.0142681	0.0429464	no	down	65.77	56.93	58.69	70.2	70.7	70.75	60.4633	70.55
ENSG00000087088	BAX	BCL2 associated X, apoptosis regulator [Source:HGNC Symbol;Acc:HGNC:959]	0.630486	-0.665464	1.34618e-08	1.74485e-07	no	down	66.33	50.02	66.72	93.76	94.86	96.43	61.0233	95.0167
ENSG00000087095	NLK	nemo like kinase [Source:HGNC Symbol;Acc:HGNC:29858]	0.946473	-0.0793664	0.442238	0.608796	no	down	15.62	16.94	15.75	19.27	16.35	16.94	16.1033	17.52
ENSG00000087111	PIGS	phosphatidylinositol glycan anchor biosynthesis class S [Source:HGNC Symbol;Acc:HGNC:14937]	1.06379	0.0892172	0.445409	0.611657	no	up	38.26	35.84	45.77	39.49	36.1	37.59	39.9567	37.7267
ENSG00000087116	ADAMTS2	ADAM metallopeptidase with thrombospondin type 1 motif 2 [Source:HGNC Symbol;Acc:HGNC:218]	1.61794	0.694157	1.10814e-10	2.03601e-09	no	up	17.11	16.31	22.58	12.85	11.57	10.77	18.6667	11.73
ENSG00000087128	TMPRSS11E	transmembrane serine protease 11E [Source:HGNC Symbol;Acc:HGNC:24465]	1	0	1	1	no	no change	0	0	0	0	0	0	0	0
ENSG00000087152	ATXN7L3	ataxin 7 like 3 [Source:HGNC Symbol;Acc:HGNC:25416]	1.09668	0.13314	0.138009	0.262169	no	up	36.65	37.51	30.26	27.88	27.69	26.99	34.8067	27.52
ENSG00000087157	PGS1	phosphatidylglycerophosphate synthase 1 [Source:HGNC Symbol;Acc:HGNC:30029]	0.999143	-0.00123754	0.989952	0.994609	no	down	23.96	22.6	22.12	21.81	27.33	24.7	22.8933	24.6133
ENSG00000087191	PSMC5	proteasome 26S subunit, ATPase 5 [Source:HGNC Symbol;Acc:HGNC:9552]	0.590399	-0.760239	3.57584e-14	1.09312e-12	no	down	97.05	106.98	114.07	188.55	183.64	176.83	106.033	183.007
ENSG00000087206	UIMC1	ubiquitin interaction motif containing 1 [Source:HGNC Symbol;Acc:HGNC:30298]	1.02349	0.0334985	0.739485	0.84421	no	up	28.4	30.36	29.71	32.08	31.94	32.84	29.49	32.2867
ENSG00000087237	CETP	cholesteryl ester transfer protein [Source:HGNC Symbol;Acc:HGNC:1869]	1.38427	0.469128	0.466796	0.631154	no	up	0.56	0.63	0.37	0.55	0.28	0.31	0.52	0.38
ENSG00000087245	MMP2	matrix metallopeptidase 2 [Source:HGNC Symbol;Acc:HGNC:7166]	2.81994	1.49566	2.04971e-13	5.68117e-12	no	up	7.31	8.57	11.02	3.43	3.8	2.48	8.96667	3.23667
ENSG00000087250	MT3	metallothionein 3 [Source:HGNC Symbol;Acc:HGNC:7408]	1	0	1	1	no	no change	0	0	0	0	0	0	0	0
ENSG00000087253	LPCAT2	lysophosphatidylcholine acyltransferase 2 [Source:HGNC Symbol;Acc:HGNC:26032]	1.24151	0.312102	0.000581468	0.00276714	no	up	27.45	27.68	25.65	20.56	23.28	19.35	26.9267	21.0633
ENSG00000087258	GNAO1	G protein subunit alpha o1 [Source:HGNC Symbol;Acc:HGNC:4389]	0.363921	-1.4583	0.158843	1	no	down	0.12	0.28	0	0.27	0.11	0.08	0.133333	0.153333
ENSG00000087263	OGFOD1	2-oxoglutarate and iron dependent oxygenase domain containing 1 [Source:HGNC Symbol;Acc:HGNC:25585]	0.524314	-0.931498	1.57863e-32	2.44647e-30	no	down	48.98	49.56	46.77	100.4	101.72	102.73	48.4367	101.617
ENSG00000087266	SH3BP2	SH3 domain binding protein 2 [Source:HGNC Symbol;Acc:HGNC:10825]	0.985751	-0.0207047	0.786524	0.87609	no	down	26.6	25.49	22.52	26.26	23.6	26.13	24.87	25.33
ENSG00000087269	NOP14	NOP14 nucleolar protein [Source:HGNC Symbol;Acc:HGNC:16821]	0.609007	-0.71547	4.40115e-15	1.5201e-13	no	down	18.94	19.17	18.8	32.84	31.2	29.81	18.97	31.2833
ENSG00000087274	ADD1	adducin 1 [Source:HGNC Symbol;Acc:HGNC:243]	0.91695	-0.125086	0.17734	0.317484	no	down	56.99	59.5	50.82	65.68	61.81	60.78	55.77	62.7567
ENSG00000087299	L2HGDH	L-2-hydroxyglutarate dehydrogenase [Source:HGNC Symbol;Acc:HGNC:20499]	0.564972	-0.82375	8.56882e-11	1.6126e-09	no	down	4.45	4.46	3.66	6.43	7.95	8.69	4.19	7.69
ENSG00000087301	TXNDC16	thioredoxin domain containing 16 [Source:HGNC Symbol;Acc:HGNC:19965]	0.77015	-0.376788	0.000794431	0.0036453	no	down	7.96	8.08	6.39	8.73	10.9	11.09	7.47667	10.24
ENSG00000087302	RTRAF	RNA transcription, translation and transport factor [Source:HGNC Symbol;Acc:HGNC:23169]	1.27933	0.355388	0.000309474	0.00158217	no	up	116.23	122.88	140.84	107.93	107.53	114.22	126.65	109.893
ENSG00000087303	NID2	nidogen 2 [Source:HGNC Symbol;Acc:HGNC:13389]	3.02339	1.59617	0.024276	0.0667768	no	up	0.16	0.25	0.79	0.21	0.08	0.11	0.4	0.133333
ENSG00000087338	GMCL1	germ cell-less 1, spermatogenesis associated [Source:HGNC Symbol;Acc:HGNC:23843]	1.2515	0.323658	2.67872e-05	0.000179677	no	up	30.45	31.13	27.8	23.6	25.58	23.91	29.7933	24.3633
ENSG00000087365	SF3B2	splicing factor 3b subunit 2 [Source:HGNC Symbol;Acc:HGNC:10769]	0.64573	-0.630998	1.4457e-11	3.05639e-10	no	down	89.44	95.11	85.41	153.74	142.13	134.93	89.9867	143.6
ENSG00000087448	KLHL42	kelch like family member 42 [Source:HGNC Symbol;Acc:HGNC:29252]	0.97212	-0.040794	0.584996	0.731686	no	down	37.65	37.91	30.42	37.77	39.41	42.53	35.3267	39.9033
ENSG00000087460	GNAS	GNAS complex locus [Source:HGNC Symbol;Acc:HGNC:4392]	0.896165	-0.158163	0.199585	0.346788	no	down	362.99	353.75	466.09	488.53	424.95	433.6	394.277	449.027
ENSG00000087470	DNM1L	dynamin 1 like [Source:HGNC Symbol;Acc:HGNC:2973]	1.0708	0.0986933	0.272103	0.435354	no	up	73.26	71.04	59.44	57.71	71.21	66.74	67.9133	65.22
ENSG00000087494	PTHLH	parathyroid hormone like hormone [Source:HGNC Symbol;Acc:HGNC:9607]	2.05689	1.04047	0.548092	1	no	up	0.17	0.09	0.12	0.03	0	0.08	0.126667	0.0366667
ENSG00000087495	PHACTR3	phosphatase and actin regulator 3 [Source:HGNC Symbol;Acc:HGNC:15833]	0.840848	-0.250083	0.00444747	0.0159684	no	down	59.23	58.5	64.13	71.78	72.07	74.14	60.62	72.6633
ENSG00000087502	ERGIC2	ERGIC and golgi 2 [Source:HGNC Symbol;Acc:HGNC:30208]	0.936018	-0.0953922	0.24624	0.40473	no	down	72.44	88.06	78.99	103.16	107.12	97.11	79.83	102.463
ENSG00000087510	TFAP2C	transcription factor AP-2 gamma [Source:HGNC Symbol;Acc:HGNC:11744]	0.732261	-0.44957	0.167835	0.304443	no	down	0.68	1.1	1.13	1.59	1.24	1.21	0.97	1.34667
ENSG00000087586	AURKA	aurora kinase A [Source:HGNC Symbol;Acc:HGNC:11393]	1.04502	0.0635251	0.436062	0.602956	no	up	54.02	58.2	52.94	49.22	51.99	53.18	55.0533	51.4633
ENSG00000087589	CASS4	Cas scaffold protein family member 4 [Source:HGNC Symbol;Acc:HGNC:15878]	1.11807	0.161014	0.430154	0.597243	no	up	2.56	2.98	2.66	2.63	2.51	2.21	2.73333	2.45
ENSG00000087842	PIR	pirin [Source:HGNC Symbol;Acc:HGNC:30048]	1.30453	0.383531	0.0178225	0.0517484	no	up	12.86	14.46	12.82	8.98	10.94	10.53	13.38	10.15
ENSG00000087884	AAMDC	adipogenesis associated Mth938 domain containing [Source:HGNC Symbol;Acc:HGNC:30205]	1.04615	0.065095	0.793658	0.879278	no	up	16.4	19.39	19.57	17.66	19.75	15.28	18.4533	17.5633
ENSG00000087903	RFX2	regulatory factor X2 [Source:HGNC Symbol;Acc:HGNC:9983]	1.29258	0.370255	0.00289195	0.0110778	no	up	10.02	11.7	10.68	8.27	8.14	8.01	10.8	8.14
ENSG00000087995	METTL2A	methyltransferase 2A, methylcytidine [Source:HGNC Symbol;Acc:HGNC:25755]	0.773929	-0.369728	0.00197241	0.00799097	no	down	8.23	9.98	8.81	13.74	14.9	13.84	9.00667	14.16
ENSG00000088002	SULT2B1	sulfotransferase family 2B member 1 [Source:HGNC Symbol;Acc:HGNC:11459]	2.94322	1.55739	0.0016046	0.00668316	no	up	2.34	2.98	2.36	0.79	0.72	0.62	2.56	0.71
ENSG00000088035	ALG6	ALG6 alpha-1,3-glucosyltransferase [Source:HGNC Symbol;Acc:HGNC:23157]	1.05879	0.0824228	0.497484	0.657482	no	up	12.55	13.54	12.7	12.1	11.95	12.9	12.93	12.3167
ENSG00000088038	CNOT3	CCR4-NOT transcription complex subunit 3 [Source:HGNC Symbol;Acc:HGNC:7879]	1.01139	0.0163354	0.907432	0.949355	no	up	39.2	34.35	44.14	47.59	37.21	33.67	39.23	39.49
ENSG00000088053	GP6	glycoprotein VI platelet [Source:HGNC Symbol;Acc:HGNC:14388]	0.812448	-0.299652	0.804244	1	no	down	0.12	0.09	0.21	0.14	0.03	0.11	0.14	0.0933333
ENSG00000088179	PTPN4	protein tyrosine phosphatase non-receptor type 4 [Source:HGNC Symbol;Acc:HGNC:9656]	1.5127	0.597122	0.000938521	0.00421424	no	up	3.87	2.55	4.14	2.64	1.3	2.32	3.52	2.08667
ENSG00000088205	DDX18	DEAD-box helicase 18 [Source:HGNC Symbol;Acc:HGNC:2741]	0.758572	-0.398642	2.16278e-07	2.23839e-06	no	down	50.08	51.68	45.9	61.21	69.28	65.74	49.22	65.41
ENSG00000088247	KHSRP	KH-type splicing regulatory protein [Source:HGNC Symbol;Acc:HGNC:6316]	0.804985	-0.312966	0.00488551	0.0173238	no	down	120.42	109.06	120.27	165.14	147.19	141.56	116.583	151.297
ENSG00000088256	GNA11	G protein subunit alpha 11 [Source:HGNC Symbol;Acc:HGNC:4379]	0.761473	-0.393136	0.00539887	0.0188553	no	down	7.11	6.88	9.33	10.09	10.51	9.56	7.77333	10.0533
ENSG00000088280	ASAP3	ArfGAP with SH3 domain, ankyrin repeat and PH domain 3 [Source:HGNC Symbol;Acc:HGNC:14987]	0.573032	-0.803312	0.070705	0.156515	no	down	0.62	0.34	0.29	0.9	0.91	0.51	0.416667	0.773333
ENSG00000088298	EDEM2	ER degradation enhancing alpha-mannosidase like protein 2 [Source:HGNC Symbol;Acc:HGNC:15877]	0.902755	-0.147594	0.25384	0.414035	no	down	17.04	16.34	17.33	21.19	17.14	18.31	16.9033	18.88
ENSG00000088305	DNMT3B	DNA methyltransferase 3 beta [Source:HGNC Symbol;Acc:HGNC:2979]	0.821286	-0.284044	0.0593562	0.136233	no	down	5.24	5.18	5.04	5.6	6.5	6.03	5.15333	6.04333
ENSG00000088320	REM1	RRAD and GEM like GTPase 1 [Source:HGNC Symbol;Acc:HGNC:15922]	1	0	1	1	no	no change	0	0	0	0	0	0	0	0
ENSG00000088325	TPX2	TPX2 microtubule nucleation factor [Source:HGNC Symbol;Acc:HGNC:1249]	0.765037	-0.386399	9.09892e-07	8.25667e-06	no	down	63.4	68.33	64.81	89.66	83.81	87.92	65.5133	87.13
ENSG00000088340	FER1L4	fer-1 like family member 4 (pseudogene) [Source:HGNC Symbol;Acc:HGNC:15801]	0.41595	-1.26552	0.466706	1	no	down	0.02	0.07	0	0.02	0.04	0.15	0.03	0.07
ENSG00000088356	PDRG1	p53 and DNA damage regulated 1 [Source:HGNC Symbol;Acc:HGNC:16119]	0.52572	-0.927634	6.6664e-13	1.72687e-11	no	down	11.37	12.15	10.88	19.14	24.5	22.82	11.4667	22.1533
ENSG00000088367	EPB41L1	erythrocyte membrane protein band 4.1 like 1 [Source:HGNC Symbol;Acc:HGNC:3378]	0.56471	-0.824419	0.00161251	0.00670355	no	down	1.43	1.49	1.14	1.94	1.68	3.08	1.35333	2.23333
ENSG00000088386	SLC15A1	solute carrier family 15 member 1 [Source:HGNC Symbol;Acc:HGNC:10920]	0.778791	-0.360693	0.834815	1	no	down	0	0.05	0.02	0.04	0.02	0.04	0.0233333	0.0333333
ENSG00000088387	DOCK9	dedicator of cytokinesis 9 [Source:HGNC Symbol;Acc:HGNC:14132]	0.533566	-0.90626	0.000115445	0.000661564	no	down	1.95	0.61	0.86	2.58	3.85	1.53	1.14	2.65333
ENSG00000088448	ANKRD10	ankyrin repeat domain 10 [Source:HGNC Symbol;Acc:HGNC:20265]	1.10777	0.147664	0.105617	0.213547	no	up	83.92	86.59	80.18	73.89	96.63	74.89	83.5633	81.8033
ENSG00000088451	TGDS	TDP-glucose 4,6-dehydratase [Source:HGNC Symbol;Acc:HGNC:20324]	0.90711	-0.14065	0.208462	0.35794	no	down	28.12	30.36	24.66	29.23	30.97	34.03	27.7133	31.41
ENSG00000088538	DOCK3	dedicator of cytokinesis 3 [Source:HGNC Symbol;Acc:HGNC:2989]	0.529092	-0.918408	0.405222	1	no	down	0.02	0.01	0.02	0.03	0.07	0.01	0.0166667	0.0366667
ENSG00000088543	C3orf18	chromosome 3 open reading frame 18 [Source:HGNC Symbol;Acc:HGNC:24837]	1.99729	0.998042	0.00191853	0.00780817	no	up	2.17	3.23	2.37	1.09	1.46	1.09	2.59	1.21333
ENSG00000088682	COQ9	coenzyme Q9 [Source:HGNC Symbol;Acc:HGNC:25302]	0.733288	-0.447549	1.63171e-05	0.00011476	no	down	25.89	25.61	24.4	32.26	36.29	32.93	25.3	33.8267
ENSG00000088726	TMEM40	transmembrane protein 40 [Source:HGNC Symbol;Acc:HGNC:25620]	1	0	1	1	no	no change	0	0	0	0	0	0	0	0
ENSG00000088727	KIF9	kinesin family member 9 [Source:HGNC Symbol;Acc:HGNC:16666]	1.18035	0.23921	0.291311	0.457813	no	up	4.87	5.65	6.89	2.92	5.4	4.14	5.80333	4.15333
ENSG00000088756	ARHGAP28	Rho GTPase activating protein 28 [Source:HGNC Symbol;Acc:HGNC:25509]	0.950267	-0.0735955	0.981376	1	no	down	0	0.02	0	0.03	0	0	0.00666667	0.01
ENSG00000088766	CRLS1	cardiolipin synthase 1 [Source:HGNC Symbol;Acc:HGNC:16148]	1.19248	0.253967	0.0768334	0.167032	no	up	17.75	21.7	21.29	18.31	20.19	19.31	20.2467	19.27
ENSG00000088782	DEFB127	defensin beta 127 [Source:HGNC Symbol;Acc:HGNC:16206]	1	0	1	1	no	no change	0	0	0	0	0	0	0	0
ENSG00000088808	PPP1R13B	protein phosphatase 1 regulatory subunit 13B [Source:HGNC Symbol;Acc:HGNC:14950]	0.658308	-0.603165	0.0761936	0.166066	no	down	0.68	0.53	0.54	1.21	1.17	0.59	0.583333	0.99
ENSG00000088812	ATRN	attractin [Source:HGNC Symbol;Acc:HGNC:885]	1.17886	0.23739	0.00408477	0.014869	no	up	13.37	13.06	11.63	11	11.06	11.2	12.6867	11.0867
ENSG00000088826	SMOX	spermine oxidase [Source:HGNC Symbol;Acc:HGNC:15862]	0.781777	-0.35517	0.208703	0.358264	no	down	1.74	1.61	2.18	2.38	2.17	2.58	1.84333	2.37667
ENSG00000256262	USP30-AS1	USP30 antisense RNA 1 [Source:HGNC Symbol;Acc:HGNC:40909]	0.064684	-3.95045	2.49132e-05	0.000168262	yes	down	0.45	0	0.15	2.3	3.32	3.19	0.2	2.93667
ENSG00000088832	FKBP1A	FKBP prolyl isomerase 1A [Source:HGNC Symbol;Acc:HGNC:3711]	0.909243	-0.137262	0.169705	0.306961	no	down	115.19	106.03	129.74	129.91	135.67	128.55	116.987	131.377
ENSG00000088833	NSFL1C	NSFL1 cofactor [Source:HGNC Symbol;Acc:HGNC:15912]	1.2301	0.298779	0.00982959	0.0314851	no	up	14.84	18.16	15.77	12.2	11.74	12.76	16.2567	12.2333
ENSG00000088836	SLC4A11	solute carrier family 4 member 11 [Source:HGNC Symbol;Acc:HGNC:16438]	1.05008	0.0704952	0.816882	0.895321	no	up	1.48	0.94	1.41	1.24	1.68	1.67	1.27667	1.53
ENSG00000088854	DNAAF9	dynein axonemal assembly factor 9 [Source:HGNC Symbol;Acc:HGNC:17721]	1.21754	0.283975	0.00227859	0.00904632	no	up	9.54	9.91	8.64	7.56	8.31	7.65	9.36333	7.84
ENSG00000088876	ZNF343	zinc finger protein 343 [Source:HGNC Symbol;Acc:HGNC:16017]	0.966822	-0.0486782	0.803958	0.886336	no	down	2.39	2.53	2.31	2.7	2.38	2.79	2.41	2.62333
ENSG00000088881	EBF4	EBF family member 4 [Source:HGNC Symbol;Acc:HGNC:29278]	1.3535	0.436695	0.276099	0.439696	no	up	1.48	1.32	0.88	0.74	0.83	0.61	1.22667	0.726667
ENSG00000085563	ABCB1	ATP binding cassette subfamily B member 1 [Source:HGNC Symbol;Acc:HGNC:40]	0.0738354	-3.75954	1.26893e-20	7.93506e-19	yes	down	0.29	0.17	0.3	2.61	1.15	1.89	0.253333	1.88333
ENSG00000088888	MAVS	mitochondrial antiviral signaling protein [Source:HGNC Symbol;Acc:HGNC:29233]	0.869298	-0.202078	0.0283915	0.0757105	no	down	8.59	8.21	7.62	10.3	8.93	9.38	8.14	9.53667
ENSG00000137959	IFI44L	interferon induced protein 44 like [Source:HGNC Symbol;Acc:HGNC:17817]	0.0836837	-3.57891	1.17513e-87	2.61789e-84	yes	down	2.05	1.44	1.47	14.29	24.07	20.17	1.65333	19.51
ENSG00000088926	F11	coagulation factor XI [Source:HGNC Symbol;Acc:HGNC:3529]	1.79819	0.846546	0.781098	1	no	up	0.02	0.13	0	0	0.03	0	0.05	0.01
ENSG00000088930	XRN2	5'-3' exoribonuclease 2 [Source:HGNC Symbol;Acc:HGNC:12836]	0.960308	-0.0584302	0.409907	0.579331	no	down	107.55	112.87	98.2	109.24	114.51	113.57	106.207	112.44
ENSG00000088970	KIZ	kizuna centrosomal protein [Source:HGNC Symbol;Acc:HGNC:15865]	1.9504	0.963768	5.41911e-25	4.68832e-23	no	up	50.38	43.81	45.17	23.46	28.3	37.41	46.4533	29.7233
ENSG00000088986	DYNLL1	dynein light chain LC8-type 1 [Source:HGNC Symbol;Acc:HGNC:15476]	1.22584	0.293766	0.0047413	0.0168729	no	up	452.39	431.57	422.78	297.36	378.66	387.53	435.58	354.517
ENSG00000088992	TESC	tescalcin [Source:HGNC Symbol;Acc:HGNC:26065]	0.881989	-0.181167	0.445498	0.611685	no	down	6.64	8.34	9.45	10.49	8.06	9.73	8.14333	9.42667
ENSG00000089006	SNX5	sorting nexin 5 [Source:HGNC Symbol;Acc:HGNC:14969]	1.17102	0.227768	0.00404941	0.0147554	no	up	86.17	99.89	92.24	80.85	81.82	78.47	92.7667	80.38
ENSG00000089009	RPL6	ribosomal protein L6 [Source:HGNC Symbol;Acc:HGNC:10362]	1.20448	0.268413	0.000766164	0.0035274	no	up	2641.1	2595.48	2774.72	2226.38	2117.28	2299.53	2670.43	2214.4
ENSG00000089012	SIRPG	signal regulatory protein gamma [Source:HGNC Symbol;Acc:HGNC:15757]	5.62828	2.49269	0.340097	1	no	up	0.3	0	0	0	0.11	0	0.1	0.0366667
ENSG00000089022	MAPKAPK5	MAPK activated protein kinase 5 [Source:HGNC Symbol;Acc:HGNC:6889]	0.874716	-0.193114	0.0243357	0.0668957	no	down	32.25	31.62	31.94	41.57	36.91	38.58	31.9367	39.02
ENSG00000089041	P2RX7	purinergic receptor P2X 7 [Source:HGNC Symbol;Acc:HGNC:8537]	1.17036	0.226953	0.206267	0.355055	no	up	2.34	2.15	2.67	2.22	2.41	2.24	2.38667	2.29
ENSG00000089048	ESF1	ESF1 nucleolar pre-rRNA processing protein homolog [Source:HGNC Symbol;Acc:HGNC:15898]	1.05866	0.082234	0.44517	0.611423	no	up	14.61	14.32	12.38	12.14	14.09	13.43	13.77	13.22
ENSG00000089050	RBBP9	RB binding protein 9, serine hydrolase [Source:HGNC Symbol;Acc:HGNC:9892]	0.805923	-0.311285	0.122971	0.2402	no	down	2.12	1.65	1.88	2.27	2.37	2.13	1.88333	2.25667
ENSG00000089053	ANAPC5	anaphase promoting complex subunit 5 [Source:HGNC Symbol;Acc:HGNC:15713]	0.952238	-0.070606	0.471747	0.635486	no	down	59.69	65.47	49.67	58.69	74.11	69.69	58.2767	67.4967
ENSG00000089057	SLC23A2	solute carrier family 23 member 2 [Source:HGNC Symbol;Acc:HGNC:10973]	1.02573	0.0366539	0.693491	0.812264	no	up	9.8	9.46	10.14	9.56	10.43	10.05	9.8	10.0133
ENSG00000089060	SLC8B1	solute carrier family 8 member B1 [Source:HGNC Symbol;Acc:HGNC:26175]	1.14147	0.190892	0.156836	0.289652	no	up	12.12	11.01	12.13	12.65	9.29	8.97	11.7533	10.3033
ENSG00000089063	TMEM230	transmembrane protein 230 [Source:HGNC Symbol;Acc:HGNC:15876]	0.774034	-0.369531	8.73773e-05	0.000515471	no	down	52.74	53.25	56.09	73.04	70.83	67.36	54.0267	70.41
ENSG00000089091	DZANK1	double zinc ribbon and ankyrin repeat domains 1 [Source:HGNC Symbol;Acc:HGNC:15858]	1.07861	0.10918	0.382122	0.551922	no	up	18.87	18.13	18.51	15.34	17.8	18.93	18.5033	17.3567
ENSG00000089094	KDM2B	lysine demethylase 2B [Source:HGNC Symbol;Acc:HGNC:13610]	1.02215	0.0316137	0.805997	0.887847	no	up	19.17	20.58	22.67	24.29	19	19.93	20.8067	21.0733
ENSG00000089101	CFAP61	cilia and flagella associated protein 61 [Source:HGNC Symbol;Acc:HGNC:15872]	0.182845	-2.45131	0.460617	1	no	down	0	0	0	0	0.04	0.14	0	0.06
ENSG00000089116	LHX5	LIM homeobox 5 [Source:HGNC Symbol;Acc:HGNC:14216]	1	0	1	1	no	no change	0	0	0	0	0	0	0	0
ENSG00000089123	TASP1	taspase 1 [Source:HGNC Symbol;Acc:HGNC:15859]	1.73868	0.797989	2.31511e-06	1.938e-05	no	up	9.3	8.25	7.33	4.66	4.28	5.92	8.29333	4.95333
ENSG00000163508	EOMES	eomesodermin [Source:HGNC Symbol;Acc:HGNC:3372]	0.0909202	-3.45925	1.22591e-56	7.04779e-54	yes	down	0.84	0.77	1.27	12.05	8.41	9.91	0.96	10.1233
ENSG00000089154	GCN1	GCN1 activator of EIF2AK4 [Source:HGNC Symbol;Acc:HGNC:4199]	0.757243	-0.401173	1.15359e-07	1.25899e-06	no	down	25.25	27.58	23.85	31.56	35.68	34.3	25.56	33.8467
ENSG00000089157	RPLP0	ribosomal protein lateral stalk subunit P0 [Source:HGNC Symbol;Acc:HGNC:10371]	1.37055	0.454752	1.11388e-08	1.46397e-07	no	up	4342.12	4095.21	4240.66	3157.02	2840.9	3154.57	4226	3050.83
ENSG00000089159	PXN	paxillin [Source:HGNC Symbol;Acc:HGNC:9718]	0.858632	-0.219888	0.173586	0.312048	no	down	9.49	7.64	10.98	12.84	11.1	9.67	9.37	11.2033
ENSG00000089163	SIRT4	sirtuin 4 [Source:HGNC Symbol;Acc:HGNC:14932]	1.05063	0.0712513	0.927569	0.960665	no	up	0.44	0.84	0.19	0.47	0.53	0.42	0.49	0.473333
ENSG00000089169	RPH3A	rabphilin 3A [Source:HGNC Symbol;Acc:HGNC:17056]	0.106814	-3.22683	0.24442	1	no	down	0	0	0	0.01	0.17	0	0	0.06
ENSG00000089177	KIF16B	kinesin family member 16B [Source:HGNC Symbol;Acc:HGNC:15869]	1.30298	0.381814	0.0171182	0.050005	no	up	2.65	3.91	4.26	2.21	1.98	4.06	3.60667	2.75
ENSG00000089195	TRMT6	tRNA methyltransferase 6 non-catalytic subunit [Source:HGNC Symbol;Acc:HGNC:20900]	0.500564	-0.998373	1.69354e-16	6.97051e-15	no	down	5.83	5.66	5.42	11.1	12.03	11.66	5.63667	11.5967
ENSG00000089199	CHGB	chromogranin B [Source:HGNC Symbol;Acc:HGNC:1930]	0.211866	-2.23878	0.204641	1	no	down	0	0.05	0	0.08	0.08	0.08	0.0166667	0.08
ENSG00000089220	PEBP1	phosphatidylethanolamine binding protein 1 [Source:HGNC Symbol;Acc:HGNC:8630]	0.887519	-0.172149	0.0590861	0.13577	no	down	142.08	146.48	160.48	166.29	171.07	175.21	149.68	170.857
ENSG00000089225	TBX5	T-box transcription factor 5 [Source:HGNC Symbol;Acc:HGNC:11604]	1	0	1	1	no	no change	0	0	0	0	0	0	0	0
ENSG00000089234	BRAP	BRCA1 associated protein [Source:HGNC Symbol;Acc:HGNC:1099]	0.790611	-0.33896	0.00259877	0.0101059	no	down	10.25	11	11.38	16.21	15.22	13.34	10.8767	14.9233
ENSG00000089248	ERP29	endoplasmic reticulum protein 29 [Source:HGNC Symbol;Acc:HGNC:13799]	1.46369	0.549614	3.2382e-11	6.46986e-10	no	up	217.16	222.38	232.07	143.54	155.51	152.88	223.87	150.643
ENSG00000089250	NOS1	nitric oxide synthase 1 [Source:HGNC Symbol;Acc:HGNC:7872]	1	0	1	1	no	no change	0	0	0	0	0	0	0	0
ENSG00000089280	FUS	FUS RNA binding protein [Source:HGNC Symbol;Acc:HGNC:4010]	0.883985	-0.177906	0.0195393	0.0557701	no	down	620.05	621.15	543.73	697.07	751.78	683.56	594.977	710.803
ENSG00000089289	IGBP1	immunoglobulin binding protein 1 [Source:HGNC Symbol;Acc:HGNC:5461]	1.71747	0.780281	4.37838e-15	1.51518e-13	no	up	65.22	67.07	61.44	41.91	35.99	36.11	64.5767	38.0033
ENSG00000089327	FXYD5	FXYD domain containing ion transport regulator 5 [Source:HGNC Symbol;Acc:HGNC:4029]	0.871858	-0.197835	0.161065	0.295228	no	down	83.72	87.41	108.53	121.83	101.13	96.17	93.22	106.377
ENSG00000089335	ZNF302	zinc finger protein 302 [Source:HGNC Symbol;Acc:HGNC:13848]	1.17025	0.226813	0.0245808	0.067358	no	up	27.37	25.37	25.12	20.12	22.99	24.04	25.9533	22.3833
ENSG00000089351	GRAMD1A	GRAM domain containing 1A [Source:HGNC Symbol;Acc:HGNC:29305]	1.50484	0.589611	2.01198e-05	0.000138929	no	up	21.56	19.59	23.05	15.98	14.1	16.35	21.4	15.4767
ENSG00000089356	FXYD3	FXYD domain containing ion transport regulator 3 [Source:HGNC Symbol;Acc:HGNC:4027]	0.364402	-1.4564	0.0894132	1	no	down	0.5	0.21	0.89	1.71	1.19	1.68	0.533333	1.52667
ENSG00000089472	HEPH	hephaestin [Source:HGNC Symbol;Acc:HGNC:4866]	1.33766	0.419711	0.387276	0.55684	no	up	0.29	0.51	0.33	0.28	0.24	0.22	0.376667	0.246667
ENSG00000089486	CDIP1	cell death inducing p53 target 1 [Source:HGNC Symbol;Acc:HGNC:13234]	0.866997	-0.205902	0.1259	0.244582	no	down	14.65	14.14	16.69	20.75	15.87	16.15	15.16	17.59
ENSG00000089505	CMTM1	CKLF like MARVEL transmembrane domain containing 1 [Source:HGNC Symbol;Acc:HGNC:19172]	1.30038	0.378938	0.55585	0.707446	no	up	2.2	1.62	0.56	0.77	1.73	0.73	1.46	1.07667
ENSG00000089558	KCNH4	potassium voltage-gated channel subfamily H member 4 [Source:HGNC Symbol;Acc:HGNC:6253]	1.32391	0.40481	0.612358	0.753275	no	up	0.2	0.07	0.15	0.08	0.07	0.18	0.14	0.11
ENSG00000089597	GANAB	glucosidase II alpha subunit [Source:HGNC Symbol;Acc:HGNC:4138]	1.11891	0.16209	0.0871451	0.184126	no	up	224.63	211.48	233.24	212.1	193.27	193.41	223.117	199.593
ENSG00000089639	GMIP	GEM interacting protein [Source:HGNC Symbol;Acc:HGNC:24852]	1.1683	0.224417	0.0158425	0.0469402	no	up	29.73	25.37	24.08	24.98	24.54	24.05	26.3933	24.5233
ENSG00000089682	RBM41	RNA binding motif protein 41 [Source:HGNC Symbol;Acc:HGNC:25617]	1.23881	0.308953	0.00212045	0.00850184	no	up	10.47	10.3	8.58	8.17	8.88	8.76	9.78333	8.60333
ENSG00000089685	BIRC5	baculoviral IAP repeat containing 5 [Source:HGNC Symbol;Acc:HGNC:593]	0.685507	-0.544758	4.63385e-09	6.49249e-08	no	down	37.84	41.39	37.13	52.13	60.63	60.1	38.7867	57.62
ENSG00000089692	LAG3	lymphocyte activating 3 [Source:HGNC Symbol;Acc:HGNC:6476]	1.12821	0.174032	0.817229	0.89557	no	up	0.13	0.34	0.3	0.51	0.36	0.2	0.256667	0.356667
ENSG00000089693	MLF2	myeloid leukemia factor 2 [Source:HGNC Symbol;Acc:HGNC:7126]	0.998075	-0.00277958	0.980259	0.988961	no	down	41.82	39.64	45.17	45.32	40.24	43.9	42.21	43.1533
ENSG00000089723	OTUB2	OTU deubiquitinase, ubiquitin aldehyde binding 2 [Source:HGNC Symbol;Acc:HGNC:20351]	0.699	-0.516635	0.0147389	0.0441326	no	down	1.82	1.44	1.42	2.57	2.2	2.01	1.56	2.26
ENSG00000089737	DDX24	DEAD-box helicase 24 [Source:HGNC Symbol;Acc:HGNC:13266]	0.71485	-0.484288	4.65562e-10	7.86469e-09	no	down	90.82	93.37	90.86	115.21	136.03	138.38	91.6833	129.873
ENSG00000089775	ZBTB25	zinc finger and BTB domain containing 25 [Source:HGNC Symbol;Acc:HGNC:13112]	0.975727	-0.0354505	0.789661	0.87734	no	down	5.61	5.38	2.71	4.27	5.59	4.04	4.56667	4.63333
ENSG00000089818	NECAP1	NECAP endocytosis associated 1 [Source:HGNC Symbol;Acc:HGNC:24539]	0.771482	-0.374295	0.00469074	0.016723	no	down	8.66	9.34	6.92	11.66	13.15	9.13	8.30667	11.3133
ENSG00000089820	ARHGAP4	Rho GTPase activating protein 4 [Source:HGNC Symbol;Acc:HGNC:674]	1.2227	0.290072	0.00374501	0.0137957	no	up	96.74	86.33	93.5	68.66	71.16	66.07	92.19	68.63
ENSG00000089847	ANKRD24	ankyrin repeat domain 24 [Source:HGNC Symbol;Acc:HGNC:29424]	1.48079	0.566369	0.0446116	0.108794	no	up	1.49	1.83	1.16	0.94	0.85	0.77	1.49333	0.853333
ENSG00000089876	DHX32	DEAH-box helicase 32 (putative) [Source:HGNC Symbol;Acc:HGNC:16717]	0.820463	-0.285491	0.285773	0.451319	no	down	1.67	1.44	1.64	1.77	1.96	1.5	1.58333	1.74333
ENSG00000089902	RCOR1	REST corepressor 1 [Source:HGNC Symbol;Acc:HGNC:17441]	0.846177	-0.240969	0.00690484	0.0233773	no	down	31.3	33.95	31.82	41.23	36.96	38.05	32.3567	38.7467
ENSG00000089916	GPATCH2L	G-patch domain containing 2 like [Source:HGNC Symbol;Acc:HGNC:20210]	0.881179	-0.182494	0.0854321	0.181366	no	down	27.39	27.31	20.21	27.08	28.47	27.01	24.97	27.52
ENSG00000090006	LTBP4	latent transforming growth factor beta binding protein 4 [Source:HGNC Symbol;Acc:HGNC:6717]	1.53734	0.620435	2.03334e-05	0.000140295	no	up	22.39	24.31	20.45	17.04	17.56	15.26	22.3833	16.62
ENSG00000090013	BLVRB	biliverdin reductase B [Source:HGNC Symbol;Acc:HGNC:1063]	1.30386	0.382787	0.0215977	0.0606767	no	up	33.61	30.13	40.65	25.89	26.09	28.64	34.7967	26.8733
ENSG00000090020	SLC9A1	solute carrier family 9 member A1 [Source:HGNC Symbol;Acc:HGNC:11071]	0.6129	-0.706277	1.29402e-05	9.27207e-05	no	down	8.13	6.18	6.5	15.4	12.35	13.77	6.93667	13.84
ENSG00000090054	SPTLC1	serine palmitoyltransferase long chain base subunit 1 [Source:HGNC Symbol;Acc:HGNC:11277]	0.862563	-0.213299	0.00601881	0.020688	no	down	56.2	58.92	53.32	63.05	65.1	68.06	56.1467	65.4033
ENSG00000090060	PAPOLA	poly(A) polymerase alpha [Source:HGNC Symbol;Acc:HGNC:14981]	1.14303	0.192862	0.00309979	0.0117617	no	up	160.21	154.75	145.56	139.82	139.79	131.23	153.507	136.947
ENSG00000090061	CCNK	cyclin K [Source:HGNC Symbol;Acc:HGNC:1596]	0.931314	-0.102661	0.365317	0.534978	no	down	59.87	58.87	62.73	76.55	66.04	64.08	60.49	68.89
ENSG00000090097	PCBP4	poly(rC) binding protein 4 [Source:HGNC Symbol;Acc:HGNC:8652]	0.902311	-0.148304	0.394079	0.563034	no	down	15.64	11.73	17.1	16.32	15.58	17.18	14.8233	16.36
ENSG00000090104	RGS1	regulator of G protein signaling 1 [Source:HGNC Symbol;Acc:HGNC:9991]	2.78061	1.4754	0.339156	1	no	up	0.11	0.42	0	0.05	0.12	0.05	0.176667	0.0733333
ENSG00000090238	YPEL3	yippee like 3 [Source:HGNC Symbol;Acc:HGNC:18327]	2.83665	1.50419	5.38411e-11	1.043e-09	no	up	18.92	16.96	22.4	7.44	7.7	5.16	19.4267	6.76667
ENSG00000090263	MRPS33	mitochondrial ribosomal protein S33 [Source:HGNC Symbol;Acc:HGNC:16634]	0.89615	-0.158188	0.259738	0.420937	no	down	29.28	34.99	31.47	37.46	48.07	57.13	31.9133	47.5533
ENSG00000090266	NDUFB2	NADH:ubiquinone oxidoreductase subunit B2 [Source:HGNC Symbol;Acc:HGNC:7697]	0.545286	-0.874914	1.05962e-06	9.50406e-06	no	down	70.6	72.03	69.84	95.69	161.98	150.35	70.8233	136.007
ENSG00000090273	NUDC	nuclear distribution C, dynein complex regulator [Source:HGNC Symbol;Acc:HGNC:8045]	0.569647	-0.811861	4.66163e-15	1.60385e-13	no	down	58.29	63.39	68.18	116.4	114.06	105.66	63.2867	112.04
ENSG00000090316	MAEA	macrophage erythroblast attacher, E3 ubiquitin ligase [Source:HGNC Symbol;Acc:HGNC:13731]	0.73182	-0.45044	1.53107e-07	1.63688e-06	no	down	33.87	31.87	32.48	44.54	45.25	44.92	32.74	44.9033
ENSG00000090339	ICAM1	intercellular adhesion molecule 1 [Source:HGNC Symbol;Acc:HGNC:5344]	0.814131	-0.296667	0.359538	0.529119	no	down	1.11	0.88	0.85	1.49	1.19	1.06	0.946667	1.24667
ENSG00000090372	STRN4	striatin 4 [Source:HGNC Symbol;Acc:HGNC:15721]	0.954084	-0.0678116	0.562406	0.713281	no	down	36.07	33.66	38.63	41.37	38.54	36.49	36.12	38.8
ENSG00000090376	IRAK3	interleukin 1 receptor associated kinase 3 [Source:HGNC Symbol;Acc:HGNC:17020]	1.45784	0.543831	1.47943e-11	3.11291e-10	no	up	64.78	62.78	51.24	38.03	42.38	44.29	59.6	41.5667
ENSG00000115963	RND3	Rho family GTPase 3 [Source:HGNC Symbol;Acc:HGNC:671]	0.0913355	-3.45268	1.6475e-36	3.22656e-34	yes	down	0.39	0.86	0.63	7.58	5.22	5.87	0.626667	6.22333
ENSG00000090402	SI	sucrase-isomaltase [Source:HGNC Symbol;Acc:HGNC:10856]	0.280168	-1.83564	0.649557	1	no	down	0	0	0	0	0	0.02	0	0.00666667
ENSG00000090432	MUL1	mitochondrial E3 ubiquitin protein ligase 1 [Source:HGNC Symbol;Acc:HGNC:25762]	0.799943	-0.32203	0.00777613	0.0258027	no	down	12.11	11.52	12.59	16.24	15.72	14.05	12.0733	15.3367
ENSG00000090447	TFAP4	transcription factor AP-4 [Source:HGNC Symbol;Acc:HGNC:11745]	1.3135	0.393417	0.0303351	0.0797863	no	up	9.29	9.27	12.68	8.34	8.33	7.48	10.4133	8.05
ENSG00000090470	PDCD7	programmed cell death 7 [Source:HGNC Symbol;Acc:HGNC:8767]	0.747129	-0.420571	2.29933e-05	0.000156587	no	down	33.32	26.48	24.16	34.49	33.41	34.84	27.9867	34.2467
ENSG00000090487	SPG21	SPG21 abhydrolase domain containing, maspardin [Source:HGNC Symbol;Acc:HGNC:20373]	0.878071	-0.18759	0.0430846	0.105692	no	down	72.37	70.69	76.67	87	87.27	77.15	73.2433	83.8067
ENSG00000090512	FETUB	fetuin B [Source:HGNC Symbol;Acc:HGNC:3658]	0.513096	-0.9627	0.813488	1	no	down	0	0	0	0.04	0	0	0	0.0133333
ENSG00000090520	DNAJB11	DnaJ heat shock protein family (Hsp40) member B11 [Source:HGNC Symbol;Acc:HGNC:14889]	0.683036	-0.549967	1.60122e-09	2.44743e-08	no	down	53.23	52.33	59.3	80.04	86.79	77.1	54.9533	81.31
ENSG00000090530	P3H2	prolyl 3-hydroxylase 2 [Source:HGNC Symbol;Acc:HGNC:19317]	0.688766	-0.537913	0.315465	0.484423	no	down	1.43	0.67	0.83	0.46	0.39	0.44	0.976667	0.43
ENSG00000090534	THPO	thrombopoietin [Source:HGNC Symbol;Acc:HGNC:11795]	1	0	1	1	no	no change	0	0	0	0	0	0	0	0
ENSG00000090539	CHRD	chordin [Source:HGNC Symbol;Acc:HGNC:1949]	1.52468	0.60851	0.780088	1	no	up	0.02	0.01	0.01	0.02	0	0.02	0.0133333	0.0133333
ENSG00000090554	FLT3LG	fms related receptor tyrosine kinase 3 ligand [Source:HGNC Symbol;Acc:HGNC:3766]	1.16264	0.217409	0.317813	0.486591	no	up	8.32	8.69	11.53	8.36	7.64	9.46	9.51333	8.48667
ENSG00000090565	RAB11FIP3	RAB11 family interacting protein 3 [Source:HGNC Symbol;Acc:HGNC:17224]	1.07701	0.107028	0.267951	0.430295	no	up	18.86	20.51	19.32	14.45	17	16.5	19.5633	15.9833
ENSG00000090581	GNPTG	N-acetylglucosamine-1-phosphate transferase subunit gamma [Source:HGNC Symbol;Acc:HGNC:23026]	0.854719	-0.226478	0.0421502	0.103857	no	down	23.54	21.2	21.85	27.51	25.3	26.39	22.1967	26.4
ENSG00000090612	ZNF268	zinc finger protein 268 [Source:HGNC Symbol;Acc:HGNC:13061]	0.943982	-0.0831681	0.3751	0.545094	no	down	10.03	10.41	10.61	11.61	13.88	12.53	10.35	12.6733
ENSG00000090615	GOLGA3	golgin A3 [Source:HGNC Symbol;Acc:HGNC:4426]	0.800106	-0.321738	0.00198571	0.00803317	no	down	24.57	26.11	25.72	33.64	29.15	26.16	25.4667	29.65
ENSG00000090621	PABPC4	poly(A) binding protein cytoplasmic 4 [Source:HGNC Symbol;Acc:HGNC:8557]	1.34	0.42223	1.37754e-06	1.2082e-05	no	up	473.07	481.12	533.92	396.6	374.25	355.68	496.037	375.51
ENSG00000090659	CD209	CD209 molecule [Source:HGNC Symbol;Acc:HGNC:1641]	0.564309	-0.825443	2.35302e-09	3.48592e-08	no	down	5.69	6.73	5.42	12.09	12.06	9.01	5.94667	11.0533
ENSG00000090661	CERS4	ceramide synthase 4 [Source:HGNC Symbol;Acc:HGNC:23747]	1.75288	0.809726	6.93046e-05	0.00041969	no	up	9.21	8.88	9.89	5.65	5.6	5.74	9.32667	5.66333
ENSG00000090674	MCOLN1	mucolipin TRP cation channel 1 [Source:HGNC Symbol;Acc:HGNC:13356]	0.729502	-0.455017	0.0250309	0.0683888	no	down	4.02	3.88	5.13	6.26	5.49	5.53	4.34333	5.76
ENSG00000090686	USP48	ubiquitin specific peptidase 48 [Source:HGNC Symbol;Acc:HGNC:18533]	0.905367	-0.143425	0.0708873	0.156783	no	down	49.85	49.04	40.65	49.21	54.67	51.97	46.5133	51.95
ENSG00000090776	EFNB1	ephrin B1 [Source:HGNC Symbol;Acc:HGNC:3226]	1.31307	0.392943	0.0184926	0.0532691	no	up	5.84	5.57	7.51	4.99	4.81	4.89	6.30667	4.89667
ENSG00000090857	PDPR	pyruvate dehydrogenase phosphatase regulatory subunit [Source:HGNC Symbol;Acc:HGNC:30264]	0.775223	-0.367316	1.78319e-05	0.000124676	no	down	10.49	10.59	9.04	13.02	14.09	12.77	10.04	13.2933
ENSG00000090861	AARS1	alanyl-tRNA synthetase 1 [Source:HGNC Symbol;Acc:HGNC:20]	0.874104	-0.194122	0.068068	0.151733	no	down	181.14	179.36	206.03	246.64	204.2	216.51	188.843	222.45
ENSG00000090863	GLG1	golgi glycoprotein 1 [Source:HGNC Symbol;Acc:HGNC:4316]	1.30977	0.389314	1.54943e-07	1.65254e-06	no	up	47.98	43.44	46.37	29.25	31.76	34.9	45.93	31.97
ENSG00000090889	KIF4A	kinesin family member 4A [Source:HGNC Symbol;Acc:HGNC:13339]	0.716988	-0.47998	3.3176e-07	3.28845e-06	no	down	15.52	15.38	16.89	21.95	23.96	21.71	15.93	22.54
ENSG00000090905	TNRC6A	trinucleotide repeat containing adaptor 6A [Source:HGNC Symbol;Acc:HGNC:11969]	1.01647	0.0235734	0.774083	0.86831	no	up	19.42	16.1	13.72	14.49	17.52	16.17	16.4133	16.06
ENSG00000090924	PLEKHG2	pleckstrin homology and RhoGEF domain containing G2 [Source:HGNC Symbol;Acc:HGNC:29515]	1.13263	0.179673	0.0619894	0.141113	no	up	19.93	17.83	15.19	17.92	16.65	15.63	17.65	16.7333
ENSG00000090932	DLL3	delta like canonical Notch ligand 3 [Source:HGNC Symbol;Acc:HGNC:2909]	1.35756	0.441011	0.754218	1	no	up	0.09	0.03	0.17	0.15	0	0.07	0.0966667	0.0733333
ENSG00000090971	NAT14	N-acetyltransferase 14 (putative) [Source:HGNC Symbol;Acc:HGNC:28918]	0.900521	-0.151167	0.350587	0.520464	no	down	11.18	14.78	14.35	14.66	15.67	16.02	13.4367	15.45
ENSG00000090975	PITPNM2	phosphatidylinositol transfer protein membrane associated 2 [Source:HGNC Symbol;Acc:HGNC:21044]	0.67774	-0.561196	0.0516288	0.12211	no	down	0.46	0.62	0.56	0.97	0.73	0.54	0.546667	0.746667
ENSG00000090989	EXOC1	exocyst complex component 1 [Source:HGNC Symbol;Acc:HGNC:30380]	1.23788	0.307867	0.000382177	0.00189779	no	up	42.68	42.59	40.55	33.05	35.7	35.46	41.94	34.7367
ENSG00000091009	RBM27	RNA binding motif protein 27 [Source:HGNC Symbol;Acc:HGNC:29243]	0.870653	-0.199831	0.0079386	0.0262587	no	down	17.21	16.16	15.56	18.67	18.68	18.7	16.31	18.6833
ENSG00000091010	POU4F3	POU class 4 homeobox 3 [Source:HGNC Symbol;Acc:HGNC:9220]	4.46063	2.15725	0.207498	1	no	up	0.03	0.09	0.1	0	0.03	0.02	0.0733333	0.0166667
ENSG00000091039	OSBPL8	oxysterol binding protein like 8 [Source:HGNC Symbol;Acc:HGNC:16396]	1.12365	0.168193	0.0113197	0.0353742	no	up	50.12	50.21	43.06	39.4	43.02	45.01	47.7967	42.4767
ENSG00000091073	DTX2	deltex E3 ubiquitin ligase 2 [Source:HGNC Symbol;Acc:HGNC:15973]	1.13871	0.187397	0.254092	0.414312	no	up	10.99	11.27	11.55	11.31	9.57	10.7	11.27	10.5267
ENSG00000091106	NLRC4	NLR family CARD domain containing 4 [Source:HGNC Symbol;Acc:HGNC:16412]	0.618042	-0.694224	2.04788e-06	1.73302e-05	no	down	3.52	4.81	3.71	6.72	6.43	5.92	4.01333	6.35667
ENSG00000091127	PUS7	pseudouridine synthase 7 [Source:HGNC Symbol;Acc:HGNC:26033]	0.814193	-0.296557	0.0141118	0.0425767	no	down	6.14	6.43	6.76	7.85	7.99	10.07	6.44333	8.63667
ENSG00000091128	LAMB4	laminin subunit beta 4 [Source:HGNC Symbol;Acc:HGNC:6491]	0.269394	-1.89221	0.414863	1	no	down	0	0	0.02	0.03	0.03	0.25	0.00666667	0.103333
ENSG00000102755	FLT1	fms related receptor tyrosine kinase 1 [Source:HGNC Symbol;Acc:HGNC:3763]	0.0973214	-3.3611	1.08649e-06	9.72061e-06	yes	down	0.02	0.09	0.02	0.46	0.34	0.51	0.0433333	0.436667
ENSG00000091136	LAMB1	laminin subunit beta 1 [Source:HGNC Symbol;Acc:HGNC:6486]	1.15742	0.210913	0.175896	0.315374	no	up	4.28	4.68	5.05	3.57	4.82	15.46	4.67	7.95
ENSG00000091137	SLC26A4	solute carrier family 26 member 4 [Source:HGNC Symbol;Acc:HGNC:8818]	0.496814	-1.00922	0.268417	1	no	down	0.09	0.06	0.03	0.12	0.05	0.17	0.06	0.113333
ENSG00000091138	SLC26A3	solute carrier family 26 member 3 [Source:HGNC Symbol;Acc:HGNC:3018]	0.349558	-1.51639	0.575935	1	no	down	0	0	0.02	0	0.05	0.21	0.00666667	0.0866667
ENSG00000091140	DLD	dihydrolipoamide dehydrogenase [Source:HGNC Symbol;Acc:HGNC:2898]	1.02686	0.0382389	0.624549	0.762743	no	up	85.29	81.59	82.9	81.84	82.02	84.79	83.26	82.8833
ENSG00000091157	WDR7	WD repeat domain 7 [Source:HGNC Symbol;Acc:HGNC:13490]	0.790883	-0.338464	0.0055803	0.0193977	no	down	3.99	5.18	3.9	5.71	4.95	5.94	4.35667	5.53333
ENSG00000091164	TXNL1	thioredoxin like 1 [Source:HGNC Symbol;Acc:HGNC:12436]	1.63269	0.707252	2.55353e-17	1.11816e-15	no	up	105.82	112.54	116.16	70.5	66.91	67.63	111.507	68.3467
ENSG00000091181	IL5RA	interleukin 5 receptor subunit alpha [Source:HGNC Symbol;Acc:HGNC:6017]	1.94646	0.960853	0.813839	1	no	up	0	0	0.01	0	0	0	0.00333333	0
ENSG00000091262	ABCC6	ATP binding cassette subfamily C member 6 [Source:HGNC Symbol;Acc:HGNC:57]	0.773903	-0.369776	0.00150902	0.00634138	no	down	11.49	10.54	9.08	13.32	13.54	13.06	10.37	13.3067
ENSG00000091317	CMTM6	CKLF like MARVEL transmembrane domain containing 6 [Source:HGNC Symbol;Acc:HGNC:19177]	0.793119	-0.334391	8.33763e-07	7.64369e-06	no	down	83.61	79.34	79.37	103.68	103.66	103.39	80.7733	103.577
ENSG00000091409	ITGA6	integrin subunit alpha 6 [Source:HGNC Symbol;Acc:HGNC:6142]	0.769182	-0.378603	0.0520542	0.12292	no	down	1.94	1.67	1.98	2.11	4.61	3.59	1.86333	3.43667
ENSG00000091428	RAPGEF4	Rap guanine nucleotide exchange factor 4 [Source:HGNC Symbol;Acc:HGNC:16626]	1.89158	0.919595	0.00833348	0.0273064	no	up	1.51	1.02	0.9	0.91	0.56	0.95	1.14333	0.806667
ENSG00000091436	MAP3K20	mitogen-activated protein kinase kinase kinase 20 [Source:HGNC Symbol;Acc:HGNC:17797]	0.900261	-0.151585	0.0251577	0.068648	no	down	32.94	33.51	30.65	35.79	37.51	36.84	32.3667	36.7133
ENSG00000091482	SMPX	small muscle protein X-linked [Source:HGNC Symbol;Acc:HGNC:11122]	0.513096	-0.9627	0.813488	1	no	down	0	0	0	0	0	0.09	0	0.03
ENSG00000091483	FH	fumarate hydratase [Source:HGNC Symbol;Acc:HGNC:3700]	0.845695	-0.241791	0.00690988	0.0233899	no	down	60.04	63.93	57.86	62.78	79.91	69.76	60.61	70.8167
ENSG00000091490	SEL1L3	SEL1L family member 3 [Source:HGNC Symbol;Acc:HGNC:29108]	1.35843	0.441935	2.31365e-05	0.000157381	no	up	41.23	39.25	46.35	31.32	29.32	34.04	42.2767	31.56
ENSG00000091513	TF	transferrin [Source:HGNC Symbol;Acc:HGNC:11740]	1.02034	0.0290484	0.883917	0.934795	no	up	2.74	3.24	2.57	2.7	2.84	3.79	2.85	3.11
ENSG00000091527	CDV3	CDV3 homolog [Source:HGNC Symbol;Acc:HGNC:26928]	1.37697	0.461494	4.069e-05	0.000262936	no	up	133.11	126.8	138.41	111.55	91.69	89.4	132.773	97.5467
ENSG00000091536	MYO15A	myosin XVA [Source:HGNC Symbol;Acc:HGNC:7594]	1.12413	0.168807	0.781788	0.872996	no	up	0.37	0.68	1.1	0.18	0.8	0.48	0.716667	0.486667
ENSG00000091542	ALKBH5	alkB homolog 5, RNA demethylase [Source:HGNC Symbol;Acc:HGNC:25996]	1.06025	0.0844082	0.593522	0.738515	no	up	21.05	20.63	27.65	27.2	19.87	19.95	23.11	22.34
ENSG00000091583	APOH	apolipoprotein H [Source:HGNC Symbol;Acc:HGNC:616]	1	0	1	1	no	no change	0	0	0	0	0	0	0	0
ENSG00000091592	NLRP1	NLR family pyrin domain containing 1 [Source:HGNC Symbol;Acc:HGNC:14374]	0.682365	-0.551384	0.0109914	0.0345238	no	down	2.47	2.94	1.67	3.98	2.43	3.9	2.36	3.43667
ENSG00000091622	PITPNM3	PITPNM family member 3 [Source:HGNC Symbol;Acc:HGNC:21043]	1.17537	0.233111	0.838321	1	no	up	0.06	0.05	0.02	0	0.09	0.04	0.0433333	0.0433333
ENSG00000091640	SPAG7	sperm associated antigen 7 [Source:HGNC Symbol;Acc:HGNC:11216]	1.09524	0.131253	0.223639	0.377541	no	up	66	66.6	72.95	62.62	68.8	62.96	68.5167	64.7933
ENSG00000091651	ORC6	origin recognition complex subunit 6 [Source:HGNC Symbol;Acc:HGNC:17151]	0.506326	-0.98186	1.27192e-21	8.75222e-20	no	down	42.74	41.1	39.47	72.8	90.43	88.54	41.1033	83.9233
ENSG00000091656	ZFHX4	zinc finger homeobox 4 [Source:HGNC Symbol;Acc:HGNC:30939]	1.94269	0.958055	0.0189032	0.0542413	no	up	0.16	0.31	0.13	0.08	0.09	0.1	0.2	0.09
ENSG00000091664	SLC17A6	solute carrier family 17 member 6 [Source:HGNC Symbol;Acc:HGNC:16703]	1	0	1	1	no	no change	0	0	0	0	0	0	0	0
ENSG00000091704	CPA1	carboxypeptidase A1 [Source:HGNC Symbol;Acc:HGNC:2296]	0.513096	-0.9627	0.813488	1	no	down	0	0	0	0.1	0	0	0	0.0333333
ENSG00000091732	ZC3HC1	zinc finger C3HC-type containing 1 [Source:HGNC Symbol;Acc:HGNC:29913]	0.745105	-0.424485	0.000972854	0.00434432	no	down	15.38	16.7	17.82	23.78	25.11	21.21	16.6333	23.3667
ENSG00000091831	ESR1	estrogen receptor 1 [Source:HGNC Symbol;Acc:HGNC:3467]	1.394	0.479235	0.690111	1	no	up	0.03	0.05	0.02	0.02	0.04	0.02	0.0333333	0.0266667
ENSG00000091844	RGS17	regulator of G protein signaling 17 [Source:HGNC Symbol;Acc:HGNC:14088]	1.2068	0.27119	0.101742	0.207965	no	up	2.04	2.04	1.5	1.44	1.7	1.56	1.86	1.56667
ENSG00000091879	ANGPT2	angiopoietin 2 [Source:HGNC Symbol;Acc:HGNC:485]	0.854326	-0.227142	0.781464	0.87287	no	down	0.1	0.1	0.05	0.03	0.17	0.11	0.0833333	0.103333
ENSG00000091947	TMEM101	transmembrane protein 101 [Source:HGNC Symbol;Acc:HGNC:28653]	1.15479	0.207633	0.0425877	0.104747	no	up	31.89	30.57	28.72	25.43	27.78	27.07	30.3933	26.76
ENSG00000091972	CD200	CD200 molecule [Source:HGNC Symbol;Acc:HGNC:7203]	2.93649	1.55409	0.567193	1	no	up	0.24	0	0.47	0	0	0.18	0.236667	0.06
ENSG00000091986	CCDC80	coiled-coil domain containing 80 [Source:HGNC Symbol;Acc:HGNC:30649]	1.68122	0.749507	0.240971	0.397979	no	up	0.09	0.05	0.16	0.07	0.1	0.02	0.1	0.0633333
ENSG00000092009	CMA1	chymase 1 [Source:HGNC Symbol;Acc:HGNC:2097]	1.56469	0.645877	0.39519	0.564176	no	up	1.19	0.81	0.65	0.32	1.05	1.28	0.883333	0.883333
ENSG00000092010	PSME1	proteasome activator subunit 1 [Source:HGNC Symbol;Acc:HGNC:9568]	0.550879	-0.860191	5.22955e-24	4.16275e-22	no	down	111.3	125	107.48	204.82	207.38	209.92	114.593	207.373
ENSG00000092020	PPP2R3C	protein phosphatase 2 regulatory subunit B''gamma [Source:HGNC Symbol;Acc:HGNC:17485]	0.992991	-0.0101471	0.926887	0.960238	no	down	65.44	75.49	57.03	57.62	71.33	66.64	65.9867	65.1967
ENSG00000092036	HAUS4	HAUS augmin like complex subunit 4 [Source:HGNC Symbol;Acc:HGNC:20163]	1.48629	0.571711	2.47409e-06	2.06333e-05	no	up	94.01	96.18	110.38	76.93	69.51	70.87	100.19	72.4367
ENSG00000092051	JPH4	junctophilin 4 [Source:HGNC Symbol;Acc:HGNC:20156]	1.31984	0.400368	0.710478	1	no	up	0.06	0.29	0.03	0.28	0.12	0.01	0.126667	0.136667
ENSG00000092054	MYH7	myosin heavy chain 7 [Source:HGNC Symbol;Acc:HGNC:7577]	1	0	1	1	no	no change	0	0	0	0	0	0	0	0
ENSG00000092067	CEBPE	CCAAT enhancer binding protein epsilon [Source:HGNC Symbol;Acc:HGNC:1836]	0.824904	-0.277701	0.663001	0.791215	no	down	0.56	0.5	0.64	0.76	0.92	0.71	0.566667	0.796667
ENSG00000092068	SLC7A8	solute carrier family 7 member 8 [Source:HGNC Symbol;Acc:HGNC:11066]	0.831005	-0.26707	0.418161	0.587456	no	down	1.77	1.24	1.35	1.4	2.31	1.27	1.45333	1.66
ENSG00000092094	OSGEP	O-sialoglycoprotein endopeptidase [Source:HGNC Symbol;Acc:HGNC:18028]	0.816743	-0.292046	0.00721965	0.0242394	no	down	37.94	33.75	34.38	39.94	51.33	41.84	35.3567	44.37
ENSG00000092096	SLC22A17	solute carrier family 22 member 17 [Source:HGNC Symbol;Acc:HGNC:23095]	0.915993	-0.126592	0.775948	0.869636	no	down	0.61	0.77	1.61	1.35	0.7	0.78	0.996667	0.943333
ENSG00000092098	RNF31	ring finger protein 31 [Source:HGNC Symbol;Acc:HGNC:16031]	0.891597	-0.165536	0.122535	0.239625	no	down	21.77	25.38	24.17	32.6	23.33	27.39	23.7733	27.7733
ENSG00000092108	SCFD1	sec1 family domain containing 1 [Source:HGNC Symbol;Acc:HGNC:20726]	1.06057	0.084834	0.360844	0.530389	no	up	46.11	42.88	44.05	37.26	42.88	42.48	44.3467	40.8733
ENSG00000092140	G2E3	G2/M-phase specific E3 ubiquitin protein ligase [Source:HGNC Symbol;Acc:HGNC:20338]	1.76426	0.819065	6.47387e-12	1.45678e-10	no	up	14.21	15.58	10.8	6.53	10.19	9.1	13.53	8.60667
ENSG00000092148	HECTD1	HECT domain E3 ubiquitin protein ligase 1 [Source:HGNC Symbol;Acc:HGNC:20157]	1.09851	0.135552	0.0664418	0.14889	no	up	51.83	55.8	58.28	53.41	46.52	46.82	55.3033	48.9167
ENSG00000092199	HNRNPC	heterogeneous nuclear ribonucleoprotein C [Source:HGNC Symbol;Acc:HGNC:5035]	0.941304	-0.0872679	0.285088	0.450588	no	down	1068.2	1100.84	914.46	1022.54	1158.26	1124	1027.83	1101.6
ENSG00000092200	RPGRIP1	RPGR interacting protein 1 [Source:HGNC Symbol;Acc:HGNC:13436]	0.243272	-2.03936	0.0180447	0.052198	no	down	0.04	0.12	0.03	0.81	0.34	1.67	0.0633333	0.94
ENSG00000092201	SUPT16H	SPT16 homolog, facilitates chromatin remodeling subunit [Source:HGNC Symbol;Acc:HGNC:11465]	0.574429	-0.799799	2.6352e-25	2.39615e-23	no	down	92.46	94.73	94.5	156.19	179.42	156.23	93.8967	163.947
ENSG00000092203	TOX4	TOX high mobility group box family member 4 [Source:HGNC Symbol;Acc:HGNC:20161]	0.847029	-0.239516	0.00953298	0.0306784	no	down	27.79	29.43	23.1	41.66	33.24	25.98	26.7733	33.6267
ENSG00000092208	GEMIN2	gem nuclear organelle associated protein 2 [Source:HGNC Symbol;Acc:HGNC:10884]	1.1335	0.180785	0.262682	0.42405	no	up	26.52	23.9	22.83	16.02	21.87	23	24.4167	20.2967
ENSG00000092295	TGM1	transglutaminase 1 [Source:HGNC Symbol;Acc:HGNC:11777]	1.13327	0.180497	0.745978	0.849014	no	up	1	0.85	0.66	1.59	1.63	0.29	0.836667	1.17
ENSG00000092330	TINF2	TERF1 interacting nuclear factor 2 [Source:HGNC Symbol;Acc:HGNC:11824]	0.790909	-0.338417	0.00257112	0.0100115	no	down	21.83	20.9	19.63	28.11	26.56	28.6	20.7867	27.7567
ENSG00000092345	DAZL	deleted in azoospermia like [Source:HGNC Symbol;Acc:HGNC:2685]	0.284337	-1.81433	0.653513	1	no	down	0	0	0	0.04	0	0	0	0.0133333
ENSG00000092377	TBL1Y	transducin beta like 1 Y-linked [Source:HGNC Symbol;Acc:HGNC:18502]	10.5996	3.40593	0.143983	1	no	up	0.06	0.08	0.03	0	0	0	0.0566667	0
ENSG00000092421	SEMA6A	semaphorin 6A [Source:HGNC Symbol;Acc:HGNC:10738]	0.870704	-0.199745	0.472766	0.636134	no	down	1.5	1.4	1.49	1.35	0.75	2.06	1.46333	1.38667
ENSG00000092439	TRPM7	transient receptor potential cation channel subfamily M member 7 [Source:HGNC Symbol;Acc:HGNC:17994]	0.973037	-0.0394332	0.59805	0.74187	no	down	37.84	38.01	41.41	47.4	39.59	43.15	39.0867	43.38
ENSG00000092445	TYRO3	TYRO3 protein tyrosine kinase [Source:HGNC Symbol;Acc:HGNC:12446]	0.929485	-0.105496	0.490833	0.652376	no	down	13.19	9.85	16.33	16.16	11.83	13.98	13.1233	13.99
ENSG00000092470	WDR76	WD repeat domain 76 [Source:HGNC Symbol;Acc:HGNC:25773]	0.75066	-0.413769	1.23223e-05	8.87665e-05	no	down	26.65	25.89	29.7	33.98	40.17	36.76	27.4133	36.97
ENSG00000092529	CAPN3	calpain 3 [Source:HGNC Symbol;Acc:HGNC:1480]	1.79351	0.842788	8.76218e-09	1.17502e-07	no	up	17.72	14.98	12.67	8.76	9.67	9.3	15.1233	9.24333
ENSG00000092531	SNAP23	synaptosome associated protein 23 [Source:HGNC Symbol;Acc:HGNC:11131]	1.07307	0.101739	0.201288	0.348964	no	up	85.08	67.29	61.54	66.28	58.46	62.26	71.3033	62.3333
ENSG00000092607	TBX15	T-box transcription factor 15 [Source:HGNC Symbol;Acc:HGNC:11594]	0.460085	-1.12003	3.7083e-06	2.99589e-05	no	down	2.16	1.87	2.86	6.59	3.98	4.89	2.29667	5.15333
ENSG00000092621	PHGDH	phosphoglycerate dehydrogenase [Source:HGNC Symbol;Acc:HGNC:8923]	0.685864	-0.544005	4.09135e-10	6.97762e-09	no	down	299.4	340.03	313.1	521.65	466.68	481.06	317.51	489.797
ENSG00000092758	COL9A3	collagen type IX alpha 3 chain [Source:HGNC Symbol;Acc:HGNC:2219]	2.61464	1.38661	3.79288e-17	1.64469e-15	no	up	30.44	30.02	28.99	11.43	13.05	8.92	29.8167	11.1333
ENSG00000092820	EZR	ezrin [Source:HGNC Symbol;Acc:HGNC:12691]	0.727457	-0.459065	1.96997e-06	1.67504e-05	no	down	120.71	118.16	127.69	189.62	159.18	163.55	122.187	170.783
ENSG00000092841	MYL6	myosin light chain 6 [Source:HGNC Symbol;Acc:HGNC:7587]	0.748097	-0.418702	0.000157374	0.00087234	no	down	1367.25	1396.47	1164.01	1437.39	1967.27	1866.83	1309.24	1757.16
ENSG00000092847	AGO1	argonaute RISC component 1 [Source:HGNC Symbol;Acc:HGNC:3262]	0.951458	-0.0717883	0.424493	0.592478	no	down	5.45	5.82	4.6	5.76	6.38	5.59	5.29	5.91
ENSG00000092850	TEKT2	tektin 2 [Source:HGNC Symbol;Acc:HGNC:11725]	0.999363	-0.000919271	0.999818	1	no	down	0	0.04	0	0.05	0	0	0.0133333	0.0166667
ENSG00000026751	SLAMF7	SLAM family member 7 [Source:HGNC Symbol;Acc:HGNC:21394]	0.101811	-3.29603	8.16247e-10	1.31292e-08	yes	down	0.08	0.2	0.12	1.55	1.25	0.94	0.133333	1.24667
ENSG00000092871	RFFL	ring finger and FYVE like domain containing E3 ubiquitin protein ligase [Source:HGNC Symbol;Acc:HGNC:24821]	0.924869	-0.11268	0.468082	0.632221	no	down	6.19	5.64	9.76	13.21	6.8	7.38	7.19667	9.13
ENSG00000092929	UNC13D	unc-13 homolog D [Source:HGNC Symbol;Acc:HGNC:23147]	1.0366	0.0518569	0.71041	0.823796	no	up	11.34	10.49	9.47	13.76	12.04	10.91	10.4333	12.2367
ENSG00000092931	MFSD11	major facilitator superfamily domain containing 11 [Source:HGNC Symbol;Acc:HGNC:25458]	1.15856	0.212337	0.104351	0.211478	no	up	11.66	11.71	11.18	10.89	10.04	9.45	11.5167	10.1267
ENSG00000092964	DPYSL2	dihydropyrimidinase like 2 [Source:HGNC Symbol;Acc:HGNC:3014]	1.20447	0.268395	0.0787168	0.170233	no	up	29	31.22	36.94	33.71	24.05	25.54	32.3867	27.7667
ENSG00000092969	TGFB2	transforming growth factor beta 2 [Source:HGNC Symbol;Acc:HGNC:11768]	0.393556	-1.34536	0.232166	1	no	down	0.05	0.01	0.05	0.12	0.2	0.04	0.0366667	0.12
ENSG00000092978	GPATCH2	G-patch domain containing 2 [Source:HGNC Symbol;Acc:HGNC:25499]	0.884988	-0.17627	0.0855181	0.181463	no	down	13.49	12.83	11.37	11.44	14.87	15.99	12.5633	14.1
ENSG00000093000	NUP50	nucleoporin 50 [Source:HGNC Symbol;Acc:HGNC:8065]	1.10819	0.148207	0.0470146	0.113398	no	up	59.81	62.51	47.85	47.32	51.3	53.2	56.7233	50.6067
ENSG00000093009	CDC45	cell division cycle 45 [Source:HGNC Symbol;Acc:HGNC:1739]	0.527627	-0.922409	5.74641e-18	2.76791e-16	no	down	23.5	22.51	25.3	43.14	48.34	46.33	23.77	45.9367
ENSG00000093010	COMT	catechol-O-methyltransferase [Source:HGNC Symbol;Acc:HGNC:2228]	1.34497	0.427576	3.00722e-05	0.000199756	no	up	241.18	242.63	292.13	201.87	195.8	209.6	258.647	202.423
ENSG00000093072	ADA2	adenosine deaminase 2 [Source:HGNC Symbol;Acc:HGNC:1839]	1.06735	0.0940292	0.434884	0.601781	no	up	25.4	26.93	25.76	29.58	24.07	23.36	26.03	25.67
ENSG00000093100	-	novel transcript	1.00945	0.0135753	0.946814	0.971116	no	up	2.22	2.63	3.16	3.15	2.4	2.52	2.67	2.69
ENSG00000093134	VNN3P	vanin 3, pseudogene [Source:HGNC Symbol;Acc:HGNC:16431]	1	0	1	1	no	no change	0	0	0	0	0	0	0	0
ENSG00000093144	ECHDC1	ethylmalonyl-CoA decarboxylase 1 [Source:HGNC Symbol;Acc:HGNC:21489]	1.09675	0.133234	0.116255	0.229803	no	up	94.18	86.08	89.67	84.97	100.96	85.61	89.9767	90.5133
ENSG00000093167	LRRFIP2	LRR binding FLII interacting protein 2 [Source:HGNC Symbol;Acc:HGNC:6703]	1.26512	0.339276	0.00804561	0.0265486	no	up	59.89	54.7	71.1	55.45	43.42	52.9	61.8967	50.59
[truncated: 60,704 more rows]

## Sheet: padj<0.01 FC>3
Gene id	Gene name	Gene description	FC(Treatment/Control)	Log2FC(Treatment/Control)	Pvalue	Padjust	Significant	Regulate	siCELF1_1	siCELF1_2	siCELF1_3	nc_1	nc_2	nc_3	Treatment	Control
ENSG00000000003	TSPAN6	tetraspanin 6 [Source:HGNC Symbol;Acc:HGNC:11858]	1.639	0.712813	0.178998	0.319491	no	up	0.63	0.41	0.51	0.62	0.45	0.19	0.516667	0.42
ENSG00000000005	TNMD	tenomodulin [Source:HGNC Symbol;Acc:HGNC:17757]	1	0	1	1	no	no change	0	0	0	0	0	0	0	0
ENSG00000000419	DPM1	dolichyl-phosphate mannosyltransferase subunit 1, catalytic [Source:HGNC Symbol;Acc:HGNC:3005]	0.749002	-0.416958	4.15091e-05	0.00026755	no	down	114.68	120.31	96.9	136.94	150.82	160.09	110.63	149.283
ENSG00000000457	SCYL3	SCY1 like pseudokinase 3 [Source:HGNC Symbol;Acc:HGNC:19285]	0.986311	-0.0198848	0.883782	0.934708	no	down	3.73	3.9	4.16	4.14	4.46	4.12	3.93	4.24
ENSG00000000460	C1orf112	chromosome 1 open reading frame 112 [Source:HGNC Symbol;Acc:HGNC:25565]	0.706605	-0.501023	0.000418793	0.00206124	no	down	10.48	10.53	7.42	10.95	14.33	15.01	9.47667	13.43
ENSG00000000938	FGR	FGR proto-oncogene, Src family tyrosine kinase [Source:HGNC Symbol;Acc:HGNC:3697]	1.09972	0.137142	0.576691	0.725218	no	up	2.1	2.76	2.73	2.31	2.16	2.03	2.53	2.16667
ENSG00000000971	CFH	complement factor H [Source:HGNC Symbol;Acc:HGNC:4883]	0.769467	-0.378068	0.569764	0.720012	no	down	0.23	0.21	0.23	0.26	0.36	0.36	0.223333	0.326667
ENSG00000001036	FUCA2	alpha-L-fucosidase 2 [Source:HGNC Symbol;Acc:HGNC:4008]	0.773146	-0.371188	0.000377001	0.00187313	no	down	43.84	44.89	51.23	62.58	60.7	61.75	46.6533	61.6767
ENSG00000001084	GCLC	glutamate-cysteine ligase catalytic subunit [Source:HGNC Symbol;Acc:HGNC:4311]	1.02994	0.0425631	0.747719	0.850133	no	up	10.17	10.66	8.84	8.34	12.33	9.09	9.89	9.92
ENSG00000001167	NFYA	nuclear transcription factor Y subunit alpha [Source:HGNC Symbol;Acc:HGNC:7804]	0.841812	-0.24843	0.0106738	0.0336449	no	down	23.76	26.62	24.87	30.53	30.55	28.39	25.0833	29.8233
ENSG00000001460	STPG1	sperm tail PG-rich repeat containing 1 [Source:HGNC Symbol;Acc:HGNC:28070]	1.23126	0.300131	0.132649	0.254729	no	up	5.98	4.68	6.08	5.8	3.65	5.33	5.58	4.92667
ENSG00000001461	NIPAL3	NIPA like domain containing 3 [Source:HGNC Symbol;Acc:HGNC:25233]	1.21718	0.283546	0.0149042	0.04456	no	up	10.21	10.37	10.03	10.36	8.19	8.06	10.2033	8.87
ENSG00000001497	LAS1L	LAS1 like ribosome biogenesis factor [Source:HGNC Symbol;Acc:HGNC:25726]	0.669735	-0.578339	2.09643e-11	4.29949e-10	no	down	36.6	39.47	37.05	54.45	63.02	59.57	37.7067	59.0133
ENSG00000001561	ENPP4	ectonucleotide pyrophosphatase/phosphodiesterase 4 [Source:HGNC Symbol;Acc:HGNC:3359]	1.35975	0.443337	0.00121005	0.00525602	no	up	5.86	6.19	4.95	3.75	4.57	4.4	5.66667	4.24
ENSG00000001617	SEMA3F	semaphorin 3F [Source:HGNC Symbol;Acc:HGNC:10728]	1.27888	0.354884	0.0520608	0.12292	no	up	2.81	3.04	3.01	2.52	2.35	2.4	2.95333	2.42333
ENSG00000001626	CFTR	CF transmembrane conductance regulator [Source:HGNC Symbol;Acc:HGNC:1884]	0.244376	-2.03283	0.250795	1	no	down	0	0.02	0.46	0.05	0.53	0.03	0.16	0.203333
ENSG00000001629	ANKIB1	ankyrin repeat and IBR domain containing 1 [Source:HGNC Symbol;Acc:HGNC:22215]	1.00067	0.000959732	0.991071	0.995174	no	up	13.25	12.24	11.43	11.74	14.64	13.14	12.3067	13.1733
ENSG00000001630	CYP51A1	cytochrome P450 family 51 subfamily A member 1 [Source:HGNC Symbol;Acc:HGNC:2649]	1.42338	0.509321	7.99499e-06	6.01464e-05	no	up	44.06	54.48	41.67	36.5	32.36	32.55	46.7367	33.8033
ENSG00000001631	KRIT1	KRIT1 ankyrin repeat containing [Source:HGNC Symbol;Acc:HGNC:1573]	1.15742	0.210912	0.0558626	0.129819	no	up	32.92	32.21	23.4	24.57	28.39	24.41	29.51	25.79
ENSG00000002016	RAD52	RAD52 homolog, DNA repair protein [Source:HGNC Symbol;Acc:HGNC:9824]	0.946848	-0.0787949	0.65226	0.78301	no	down	4.55	6.8	6.41	6.47	5.64	5.85	5.92	5.98667
ENSG00000002079	MYH16	myosin heavy chain 16 pseudogene [Source:HGNC Symbol;Acc:HGNC:31038]	1.05045	0.0710112	0.9555	1	no	up	0.04	0.04	0.24	0.39	0.02	0.44	0.106667	0.283333
ENSG00000002330	BAD	BCL2 associated agonist of cell death [Source:HGNC Symbol;Acc:HGNC:936]	0.932527	-0.100783	0.57956	0.727388	no	down	19.02	19.12	24.22	22.57	22.05	19.72	20.7867	21.4467
ENSG00000002549	LAP3	leucine aminopeptidase 3 [Source:HGNC Symbol;Acc:HGNC:18449]	0.511718	-0.966578	1.29606e-28	1.57132e-26	no	down	72.26	72.89	66.99	131.07	157.92	132.91	70.7133	140.633
ENSG00000002586	CD99	CD99 molecule (Xg blood group) [Source:HGNC Symbol;Acc:HGNC:7082]	1.20509	0.269137	0.00827887	0.0271824	no	up	160.61	159.12	182.59	148.35	140.35	134.01	167.44	140.903
ENSG00000002587	HS3ST1	heparan sulfate-glucosamine 3-sulfotransferase 1 [Source:HGNC Symbol;Acc:HGNC:5194]	1.50745	0.592108	0.0622653	0.141593	no	up	0.58	0.42	0.44	0.61	0.3	0.28	0.48	0.396667
ENSG00000002726	AOC1	amine oxidase copper containing 1 [Source:HGNC Symbol;Acc:HGNC:80]	0.721311	-0.471306	0.0789387	0.170547	no	down	1.43	1.35	1.63	2.11	2.65	1.66	1.47	2.14
ENSG00000002745	WNT16	Wnt family member 16 [Source:HGNC Symbol;Acc:HGNC:16267]	1.5007	0.585638	0.820182	1	no	up	0.06	0	0	0.02	0.02	0	0.02	0.0133333
ENSG00000002746	HECW1	HECT, C2 and WW domain containing E3 ubiquitin protein ligase 1 [Source:HGNC Symbol;Acc:HGNC:22195]	2.52624	1.33699	1.81805e-08	2.29146e-07	no	up	1.48	1.61	1.42	0.91	0.45	0.51	1.50333	0.623333
ENSG00000002822	MAD1L1	mitotic arrest deficient 1 like 1 [Source:HGNC Symbol;Acc:HGNC:6762]	0.974601	-0.0371157	0.752488	0.852978	no	down	47.7	52.82	55	43.81	36.72	39.56	51.84	40.03
ENSG00000002834	LASP1	LIM and SH3 protein 1 [Source:HGNC Symbol;Acc:HGNC:6513]	0.923222	-0.115251	0.358505	0.527995	no	down	62.66	61.86	76.22	84.24	67.62	69.69	66.9133	73.85
ENSG00000002919	SNX11	sorting nexin 11 [Source:HGNC Symbol;Acc:HGNC:14975]	0.929992	-0.10471	0.350317	0.520289	no	down	17.92	17.18	20.71	19.34	19.74	21.64	18.6033	20.24
ENSG00000002933	TMEM176A	transmembrane protein 176A [Source:HGNC Symbol;Acc:HGNC:24930]	0.856133	-0.224093	0.728606	0.836945	no	down	2.12	1.16	1.02	1.62	2.42	1.41	1.43333	1.81667
ENSG00000003056	M6PR	mannose-6-phosphate receptor, cation dependent [Source:HGNC Symbol;Acc:HGNC:6752]	0.991241	-0.0126919	0.881954	0.933828	no	down	73.59	68.34	66.07	70.15	80.61	67.32	69.3333	72.6933
ENSG00000003096	KLHL13	kelch like family member 13 [Source:HGNC Symbol;Acc:HGNC:22931]	1.20176	0.265149	0.156084	0.288742	no	up	2.78	2.83	3.26	2.41	2.55	3.79	2.95667	2.91667
ENSG00000003137	CYP26B1	cytochrome P450 family 26 subfamily B member 1 [Source:HGNC Symbol;Acc:HGNC:20581]	2.19991	1.13745	3.35723e-14	1.0316e-12	no	up	20.71	18.24	22.64	8.56	7.71	10.38	20.53	8.88333
ENSG00000003147	ICA1	islet cell autoantigen 1 [Source:HGNC Symbol;Acc:HGNC:5343]	2.20747	1.14239	1.35868e-15	4.97214e-14	no	up	15.91	14.99	17.81	8.23	6.83	6.74	16.2367	7.26667
ENSG00000003249	DBNDD1	dysbindin domain containing 1 [Source:HGNC Symbol;Acc:HGNC:28455]	1.59744	0.675765	0.00773905	0.0256892	no	up	3.15	3.59	4.84	2.77	2.26	2.23	3.86	2.42
ENSG00000003393	ALS2	alsin Rho guanine nucleotide exchange factor ALS2 [Source:HGNC Symbol;Acc:HGNC:443]	0.891683	-0.165397	0.0950927	0.197109	no	down	9.74	10.72	9.73	11.37	12.59	11.24	10.0633	11.7333
ENSG00000003400	CASP10	caspase 10 [Source:HGNC Symbol;Acc:HGNC:1500]	0.705624	-0.503028	5.50411e-06	4.28734e-05	no	down	8.48	8.87	8.4	12.06	12.7	11.95	8.58333	12.2367
ENSG00000003402	CFLAR	CASP8 and FADD like apoptosis regulator [Source:HGNC Symbol;Acc:HGNC:1876]	1.36217	0.445906	1.69866e-05	0.00011914	no	up	26.37	29.22	17.89	19.6	22.93	23.22	24.4933	21.9167
ENSG00000003436	TFPI	tissue factor pathway inhibitor [Source:HGNC Symbol;Acc:HGNC:11760]	0.782329	-0.354152	0.487301	0.649613	no	down	0.16	0.14	0.1	0.32	0.22	0.12	0.133333	0.22
ENSG00000003509	NDUFAF7	NADH:ubiquinone oxidoreductase complex assembly factor 7 [Source:HGNC Symbol;Acc:HGNC:28816]	0.835501	-0.259287	0.0376813	0.094933	no	down	13.26	14.17	13.15	15.97	19.27	16.69	13.5267	17.31
ENSG00000003756	RBM5	RNA binding motif protein 5 [Source:HGNC Symbol;Acc:HGNC:9902]	1.0439	0.0619853	0.37498	0.544964	no	up	152.39	155.33	134.93	134.76	144.53	147.48	147.55	142.257
ENSG00000003987	MTMR7	myotubularin related protein 7 [Source:HGNC Symbol;Acc:HGNC:7454]	0.764942	-0.386577	0.00103857	0.00459494	no	down	6.46	5.48	5.25	6.79	8.31	8.01	5.73	7.70333
ENSG00000003989	SLC7A2	solute carrier family 7 member 2 [Source:HGNC Symbol;Acc:HGNC:11060]	0.762749	-0.39072	0.00740761	0.024786	no	down	5.92	4.75	6.57	8.09	6.79	8.09	5.74667	7.65667
ENSG00000004059	ARF5	ADP ribosylation factor 5 [Source:HGNC Symbol;Acc:HGNC:658]	1.10329	0.141818	0.197423	0.344172	no	up	65.21	67.55	77.02	70.16	59.48	58.73	69.9267	62.79
ENSG00000004139	SARM1	sterile alpha and TIR motif containing 1 [Source:HGNC Symbol;Acc:HGNC:17074]	1.27009	0.344929	0.143905	0.270877	no	up	1.09	0.56	0.89	0.74	0.49	0.85	0.846667	0.693333
ENSG00000004142	POLDIP2	DNA polymerase delta interacting protein 2 [Source:HGNC Symbol;Acc:HGNC:23781]	0.81288	-0.298886	0.00195744	0.00794117	no	down	40.34	38.31	45.26	55.15	46.13	49.14	41.3033	50.14
ENSG00000004399	PLXND1	plexin D1 [Source:HGNC Symbol;Acc:HGNC:9107]	1.51581	0.60009	1.83049e-06	1.56841e-05	no	up	85.66	82.74	96.67	73.38	57.78	55.54	88.3567	62.2333
ENSG00000004455	AK2	adenylate kinase 2 [Source:HGNC Symbol;Acc:HGNC:362]	0.870215	-0.200556	0.0245984	0.0673827	no	down	250.04	272.88	233.55	265.77	341.68	318.52	252.157	308.657
ENSG00000004468	CD38	CD38 molecule [Source:HGNC Symbol;Acc:HGNC:1667]	0.59954	-0.738072	8.771e-11	1.64544e-09	no	down	4.48	4.31	4.36	7.63	6.98	7.26	4.38333	7.29
ENSG00000004478	FKBP4	FKBP prolyl isomerase 4 [Source:HGNC Symbol;Acc:HGNC:3720]	0.712089	-0.48987	0.000273348	0.00141781	no	down	6.69	6.71	8.54	11.85	11.13	9.1	7.31333	10.6933
ENSG00000004487	KDM1A	lysine demethylase 1A [Source:HGNC Symbol;Acc:HGNC:29079]	0.976118	-0.0348732	0.665531	0.793225	no	down	62.8	59.98	64.2	68.91	66.68	58.72	62.3267	64.77
ENSG00000004534	RBM6	RNA binding motif protein 6 [Source:HGNC Symbol;Acc:HGNC:9903]	0.984725	-0.0222073	0.786841	0.87623	no	down	67.04	66.18	57.86	60.24	68.53	65.36	63.6933	64.71
ENSG00000004660	CAMKK1	calcium/calmodulin dependent protein kinase kinase 1 [Source:HGNC Symbol;Acc:HGNC:1469]	1.32455	0.405501	0.344374	0.514582	no	up	0.58	0.45	0.45	0.31	0.36	0.46	0.493333	0.376667
ENSG00000004700	RECQL	RecQ like helicase [Source:HGNC Symbol;Acc:HGNC:9948]	0.44351	-1.17296	1.18395e-55	6.206e-53	no	down	48.75	46.51	42.57	94.77	104.21	102.47	45.9433	100.483
ENSG00000004766	VPS50	VPS50 subunit of EARP/GARPII complex [Source:HGNC Symbol;Acc:HGNC:25956]	0.868779	-0.202939	0.0971055	0.200586	no	down	8.43	6.74	9.88	7.4	12.61	9.9	8.35	9.97
ENSG00000004776	HSPB6	heat shock protein family B (small) member 6 [Source:HGNC Symbol;Acc:HGNC:26511]	2.63819	1.39955	0.0655805	0.147517	no	up	0.6	0.49	0.81	0.14	0.16	0.43	0.633333	0.243333
ENSG00000004777	ARHGAP33	Rho GTPase activating protein 33 [Source:HGNC Symbol;Acc:HGNC:23085]	1.30757	0.386886	0.00702049	0.0236834	no	up	10.24	9.82	6.95	6.75	8.45	5.88	9.00333	7.02667
ENSG00000004779	NDUFAB1	NADH:ubiquinone oxidoreductase subunit AB1 [Source:HGNC Symbol;Acc:HGNC:7694]	1.01909	0.0272787	0.830212	0.903741	no	up	99.91	99.52	93.52	79.35	108.49	96.59	97.65	94.81
ENSG00000004799	PDK4	pyruvate dehydrogenase kinase 4 [Source:HGNC Symbol;Acc:HGNC:8812]	0.578059	-0.790711	0.0397479	0.0991029	no	down	0.84	0.54	0.62	0.84	1.38	0.62	0.666667	0.946667
ENSG00000004809	SLC22A16	solute carrier family 22 member 16 [Source:HGNC Symbol;Acc:HGNC:20302]	1.04408	0.0622316	0.577244	0.725709	no	up	39.5	38.75	30.63	29.31	37.29	39.09	36.2933	35.23
ENSG00000004838	ZMYND10	zinc finger MYND-type containing 10 [Source:HGNC Symbol;Acc:HGNC:19412]	1.16032	0.214524	0.789548	0.87734	no	up	0.43	0.45	0.56	0.11	0.39	0.61	0.48	0.37
ENSG00000004846	ABCB5	ATP binding cassette subfamily B member 5 [Source:HGNC Symbol;Acc:HGNC:46]	3.03977	1.60396	0.43691	1	no	up	0.09	0	0.01	0.01	0.01	0	0.0333333	0.00666667
ENSG00000004848	ARX	aristaless related homeobox [Source:HGNC Symbol;Acc:HGNC:18060]	1.61031	0.687343	0.0191896	0.0548864	no	up	1.25	1.52	1.59	0.96	0.89	0.9	1.45333	0.916667
ENSG00000004864	SLC25A13	solute carrier family 25 member 13 [Source:HGNC Symbol;Acc:HGNC:10983]	0.960645	-0.0579248	0.630886	0.767432	no	down	14.53	16.15	15.39	15.9	14.47	14.56	15.3567	14.9767
ENSG00000004866	ST7	suppression of tumorigenicity 7 [Source:HGNC Symbol;Acc:HGNC:11351]	0.888511	-0.170538	0.177805	0.317934	no	down	13.86	12.26	14.97	14.8	15.73	15.19	13.6967	15.24
ENSG00000004897	CDC27	cell division cycle 27 [Source:HGNC Symbol;Acc:HGNC:1728]	1.42298	0.508916	6.89084e-13	1.77726e-11	no	up	49.63	55.24	47.03	39.08	41	40.68	50.6333	40.2533
ENSG00000004939	SLC4A1	solute carrier family 4 member 1 (Diego blood group) [Source:HGNC Symbol;Acc:HGNC:11027]	2.54574	1.34809	0.489001	1	no	up	0.02	0.01	0.05	0	0.02	0.02	0.0266667	0.0133333
ENSG00000004948	CALCR	calcitonin receptor [Source:HGNC Symbol;Acc:HGNC:1440]	0.513096	-0.9627	0.813488	1	no	down	0	0	0	0	0.04	0	0	0.0133333
ENSG00000004961	HCCS	holocytochrome c synthase [Source:HGNC Symbol;Acc:HGNC:4837]	0.654502	-0.611531	5.91677e-09	8.18066e-08	no	down	18.2	17.83	19.78	31.33	35.5	34.93	18.6033	33.92
ENSG00000004975	DVL2	dishevelled segment polarity protein 2 [Source:HGNC Symbol;Acc:HGNC:3086]	0.798971	-0.323785	0.011263	0.0352095	no	down	11.65	10.67	12.28	14.37	15.17	14.2	11.5333	14.58
ENSG00000005001	PRSS22	serine protease 22 [Source:HGNC Symbol;Acc:HGNC:14368]	0.513096	-0.9627	0.813488	1	no	down	0	0	0	0	0	0.26	0	0.0866667
ENSG00000005007	UPF1	UPF1 RNA helicase and ATPase [Source:HGNC Symbol;Acc:HGNC:9962]	0.85729	-0.222145	0.0244534	0.0671432	no	down	24.12	23.47	25.45	30.71	27.43	26.81	24.3467	28.3167
ENSG00000005020	SKAP2	src kinase associated phosphoprotein 2 [Source:HGNC Symbol;Acc:HGNC:15687]	0.684381	-0.547128	3.35338e-10	5.78547e-09	no	down	36.12	34.07	30.8	48.16	48.99	46.44	33.6633	47.8633
ENSG00000005022	SLC25A5	solute carrier family 25 member 5 [Source:HGNC Symbol;Acc:HGNC:10991]	0.928964	-0.106306	0.153509	0.28482	no	down	294.15	295.31	290.07	315.41	338.14	301.07	293.177	318.207
ENSG00000005059	MCUB	mitochondrial calcium uniporter dominant negative subunit beta [Source:HGNC Symbol;Acc:HGNC:26076]	0.642554	-0.638111	0.000110065	0.000632972	no	down	5.91	6.89	6.19	9.23	13.2	9.55	6.33	10.66
ENSG00000005073	HOXA11	homeobox A11 [Source:HGNC Symbol;Acc:HGNC:5101]	1.44203	0.528102	3.67359e-06	2.97054e-05	no	up	14.63	13.85	14.45	10.4	9.51	10.12	14.31	10.01
ENSG00000005075	POLR2J	RNA polymerase II subunit J [Source:HGNC Symbol;Acc:HGNC:9197]	0.91978	-0.12064	0.354875	0.524123	no	down	85.47	77.48	72.37	70.59	101.66	84.74	78.44	85.6633
ENSG00000005100	DHX33	DEAH-box helicase 33 [Source:HGNC Symbol;Acc:HGNC:16718]	0.812544	-0.299483	0.00297538	0.0113427	no	down	7.61	7.27	7.17	8.92	9.21	9.32	7.35	9.15
ENSG00000005102	MEOX1	mesenchyme homeobox 1 [Source:HGNC Symbol;Acc:HGNC:7013]	1	0	1	1	no	no change	0	0	0	0	0	0	0	0
ENSG00000005108	THSD7A	thrombospondin type 1 domain containing 7A [Source:HGNC Symbol;Acc:HGNC:22207]	1.39579	0.481078	3.35673e-06	2.73167e-05	no	up	34.32	34.69	25.16	20.77	22.5	25.13	31.39	22.8
ENSG00000005156	LIG3	DNA ligase 3 [Source:HGNC Symbol;Acc:HGNC:6600]	0.98189	-0.0263663	0.807259	0.888541	no	down	10.41	16.76	10.64	13.92	14.57	16.26	12.6033	14.9167
ENSG00000005175	RPAP3	RNA polymerase II associated protein 3 [Source:HGNC Symbol;Acc:HGNC:26151]	0.792647	-0.33525	1.53292e-05	0.000108287	no	down	57.24	56.98	60.73	78.75	79.11	81.07	58.3167	79.6433
ENSG00000005187	ACSM3	acyl-CoA synthetase medium chain family member 3 [Source:HGNC Symbol;Acc:HGNC:10522]	1.93361	0.951297	0.243293	0.401069	no	up	0.39	0.81	0.14	0.37	1.03	0.42	0.446667	0.606667
ENSG00000005189	REXO5	RNA exonuclease 5 [Source:HGNC Symbol;Acc:HGNC:24661]	1.239	0.309176	0.000902434	0.00406757	no	up	37.26	34.77	35.84	26.67	28.9	30.44	35.9567	28.67
ENSG00000005194	CIAPIN1	cytokine induced apoptosis inhibitor 1 [Source:HGNC Symbol;Acc:HGNC:28050]	0.647183	-0.627755	9.47511e-11	1.76822e-09	no	down	37.13	37.44	36.53	47.62	57.16	55.23	37.0333	53.3367
ENSG00000005206	SPPL2B	signal peptide peptidase like 2B [Source:HGNC Symbol;Acc:HGNC:30627]	1.17391	0.231328	0.0179861	0.0520708	no	up	55.53	50.03	42.18	40.56	47.58	48.06	49.2467	45.4
ENSG00000005238	FAM214B	family with sequence similarity 214 member B [Source:HGNC Symbol;Acc:HGNC:25666]	1.41907	0.504949	0.00235081	0.00928137	no	up	7.17	6.6	6.78	5.24	4.11	4.8	6.85	4.71667
ENSG00000005243	COPZ2	COPI coat complex subunit zeta 2 [Source:HGNC Symbol;Acc:HGNC:19356]	0.921956	-0.11723	0.615423	0.75548	no	down	10.66	8.33	21.61	10.64	11.43	13.96	13.5333	12.01
ENSG00000005249	PRKAR2B	protein kinase cAMP-dependent type II regulatory subunit beta [Source:HGNC Symbol;Acc:HGNC:9392]	0.880297	-0.183938	0.0508349	0.120781	no	down	14.98	14.89	15.11	16.78	18.53	16.73	14.9933	17.3467
ENSG00000005302	MSL3	MSL complex subunit 3 [Source:HGNC Symbol;Acc:HGNC:7370]	1.17507	0.232741	0.0201836	0.0572974	no	up	18.22	19.93	17.02	15.23	16.81	16.28	18.39	16.1067
ENSG00000005339	CREBBP	CREB binding protein [Source:HGNC Symbol;Acc:HGNC:2348]	0.999633	-0.000530126	0.995783	0.997742	no	down	29.97	25.71	23.08	25.53	34.73	30.88	26.2533	30.38
ENSG00000005379	TSPOAP1	TSPO associated protein 1 [Source:HGNC Symbol;Acc:HGNC:16831]	2.75288	1.46094	6.90729e-09	9.46208e-08	no	up	18.06	18.09	8.68	3.72	5.21	4.76	14.9433	4.56333
ENSG00000005381	MPO	myeloperoxidase [Source:HGNC Symbol;Acc:HGNC:7218]	1.96607	0.975314	2.36907e-08	2.91787e-07	no	up	6.25	4.75	5.28	2.79	2.68	2.89	5.42667	2.78667
ENSG00000005421	PON1	paraoxonase 1 [Source:HGNC Symbol;Acc:HGNC:9204]	1	0	1	1	no	no change	0	0	0	0	0	0	0	0
ENSG00000005436	GCFC2	GC-rich sequence DNA-binding factor 2 [Source:HGNC Symbol;Acc:HGNC:1317]	1.14807	0.199216	0.0454633	0.110418	no	up	15.23	15.33	14.03	13.74	14.38	16.47	14.8633	14.8633
ENSG00000005448	WDR54	WD repeat domain 54 [Source:HGNC Symbol;Acc:HGNC:25770]	1.11092	0.151755	0.369566	0.539339	no	up	14.76	17.14	14.89	16.36	11.81	15.78	15.5967	14.65
ENSG00000005469	CROT	carnitine O-octanoyltransferase [Source:HGNC Symbol;Acc:HGNC:2366]	1.05765	0.0808614	0.721018	0.831445	no	up	4.59	4.12	3	3.05	3.99	3.08	3.90333	3.37333
ENSG00000005471	ABCB4	ATP binding cassette subfamily B member 4 [Source:HGNC Symbol;Acc:HGNC:45]	0.950617	-0.0730633	0.692849	0.811831	no	down	4.79	4.26	5.07	4.39	4.77	5.14	4.70667	4.76667
ENSG00000005483	KMT2E	lysine methyltransferase 2E (inactive) [Source:HGNC Symbol;Acc:HGNC:18541]	1.27813	0.354033	9.56019e-06	7.05514e-05	no	up	32.57	29.67	25.18	23.58	25.82	22.43	29.14	23.9433
ENSG00000005486	RHBDD2	rhomboid domain containing 2 [Source:HGNC Symbol;Acc:HGNC:23082]	0.708088	-0.497999	0.00291697	0.0111511	no	down	18.8	18.88	24.49	32.32	26.85	27.37	20.7233	28.8467
ENSG00000005513	SOX8	SRY-box transcription factor 8 [Source:HGNC Symbol;Acc:HGNC:11203]	1	0	1	1	no	no change	0	0	0	0	0	0	0	0
ENSG00000005700	IBTK	inhibitor of Bruton tyrosine kinase [Source:HGNC Symbol;Acc:HGNC:17853]	1.06279	0.0878619	0.250688	0.410287	no	up	31.46	28.78	30.13	28.75	28.01	28.7	30.1233	28.4867
ENSG00000005801	ZNF195	zinc finger protein 195 [Source:HGNC Symbol;Acc:HGNC:12986]	0.642557	-0.638104	1.50462e-15	5.46137e-14	no	down	30.42	31.36	30.64	51.05	49.99	51.85	30.8067	50.9633
ENSG00000005810	MYCBP2	MYC binding protein 2 [Source:HGNC Symbol;Acc:HGNC:23386]	0.897316	-0.156312	0.111334	0.222475	no	down	92.99	91.75	98.65	111.14	104.77	113.65	94.4633	109.853
ENSG00000005812	FBXL3	F-box and leucine rich repeat protein 3 [Source:HGNC Symbol;Acc:HGNC:13599]	1.2599	0.333314	4.88317e-06	3.83721e-05	no	up	46.25	46.7	43.61	36.65	37.14	35.74	45.52	36.51
ENSG00000005844	ITGAL	integrin subunit alpha L [Source:HGNC Symbol;Acc:HGNC:6148]	0.682481	-0.55114	1.32907e-06	1.16856e-05	no	down	69.91	62.08	85.22	119.16	106.24	106.38	72.4033	110.593
ENSG00000005882	PDK2	pyruvate dehydrogenase kinase 2 [Source:HGNC Symbol;Acc:HGNC:8810]	1.27034	0.345217	0.0491448	0.117502	no	up	9.4	8.17	8.77	9.57	5.62	6.07	8.78	7.08667
ENSG00000005884	ITGA3	integrin subunit alpha 3 [Source:HGNC Symbol;Acc:HGNC:6139]	1.97458	0.981545	6.07535e-05	0.000374007	no	up	2.63	1.98	3.64	0.97	0.83	5.05	2.75	2.28333
ENSG00000005889	ZFX	zinc finger protein X-linked [Source:HGNC Symbol;Acc:HGNC:12869]	0.871358	-0.198663	0.0201156	0.0571406	no	down	9.17	9.15	8.15	11.78	13.66	9.34	8.82333	11.5933
ENSG00000005893	LAMP2	lysosomal associated membrane protein 2 [Source:HGNC Symbol;Acc:HGNC:6501]	1.24906	0.320839	2.7859e-07	2.81305e-06	no	up	114.55	113.36	108.64	89.65	91.85	91.25	112.183	90.9167
ENSG00000005961	ITGA2B	integrin subunit alpha 2b [Source:HGNC Symbol;Acc:HGNC:6138]	1.81296	0.858349	0.0211393	0.0595456	no	up	0.83	1.1	1.04	0.64	0.89	0.65	0.99	0.726667
ENSG00000005981	ASB4	ankyrin repeat and SOCS box containing 4 [Source:HGNC Symbol;Acc:HGNC:16009]	1	0	1	1	no	no change	0	0	0	0	0	0	0	0
ENSG00000006007	GDE1	glycerophosphodiester phosphodiesterase 1 [Source:HGNC Symbol;Acc:HGNC:29644]	0.998025	-0.00285242	0.976189	0.987436	no	down	42.36	38.22	42.83	42.51	45.54	40.87	41.1367	42.9733
ENSG00000006015	REX1BD	required for excision 1-B domain containing [Source:HGNC Symbol;Acc:HGNC:26098]	1.1964	0.258697	0.165351	0.301163	no	up	17.78	16.01	15.46	13.33	17.44	14.8	16.4167	15.19
ENSG00000006016	CRLF1	cytokine receptor like factor 1 [Source:HGNC Symbol;Acc:HGNC:2364]	0.684357	-0.547179	0.191354	0.33609	no	down	1.52	2.1	1.92	2.67	2.93	1.86	1.84667	2.48667
ENSG00000006025	OSBPL7	oxysterol binding protein like 7 [Source:HGNC Symbol;Acc:HGNC:16387]	1.02939	0.0417827	0.756528	0.855571	no	up	7.36	8.27	6.7	8.56	7.59	7.2	7.44333	7.78333
ENSG00000006042	TMEM98	transmembrane protein 98 [Source:HGNC Symbol;Acc:HGNC:24529]	1	0	1	1	no	no change	0	0	0	0	0	0	0	0
ENSG00000006047	YBX2	Y-box binding protein 2 [Source:HGNC Symbol;Acc:HGNC:17948]	1.16069	0.214985	0.862633	1	no	up	0.01	0.01	0.26	0.22	0.13	0.03	0.0933333	0.126667
ENSG00000006059	KRT33A	keratin 33A [Source:HGNC Symbol;Acc:HGNC:6450]	0.349528	-1.51652	0.578257	1	no	down	0.06	0	0	0	0.12	0.06	0.02	0.06
ENSG00000006062	MAP3K14	mitogen-activated protein kinase kinase kinase 14 [Source:HGNC Symbol;Acc:HGNC:6853]	0.843175	-0.246095	0.260392	0.421593	no	down	1.44	1.47	1.87	1.93	2	1.57	1.59333	1.83333
ENSG00000006071	ABCC8	ATP binding cassette subfamily C member 8 [Source:HGNC Symbol;Acc:HGNC:59]	1.72664	0.78797	0.500313	1	no	up	0.06	0.05	0.07	0.02	0.03	0.12	0.06	0.0566667
ENSG00000006116	CACNG3	calcium voltage-gated channel auxiliary subunit gamma 3 [Source:HGNC Symbol;Acc:HGNC:1407]	0.513096	-0.9627	0.813488	1	no	down	0	0	0	0.03	0	0	0	0.01
ENSG00000006118	TMEM132A	transmembrane protein 132A [Source:HGNC Symbol;Acc:HGNC:31092]	1.01263	0.0181141	0.976477	0.987514	no	up	0.29	0.46	0.29	2.07	0.43	0.47	0.346667	0.99
ENSG00000006125	AP2B1	adaptor related protein complex 2 subunit beta 1 [Source:HGNC Symbol;Acc:HGNC:563]	0.86985	-0.201161	0.00824753	0.0270995	no	down	48.48	58.77	48.18	62.64	60.95	56.99	51.81	60.1933
ENSG00000006128	TAC1	tachykinin precursor 1 [Source:HGNC Symbol;Acc:HGNC:11517]	1	0	1	1	no	no change	0	0	0	0	0	0	0	0
ENSG00000006194	ZNF263	zinc finger protein 263 [Source:HGNC Symbol;Acc:HGNC:13056]	1.07721	0.107298	0.370616	0.540429	no	up	13.98	14.66	17.11	16.11	15.01	14.04	15.25	15.0533
ENSG00000006210	CX3CL1	C-X3-C motif chemokine ligand 1 [Source:HGNC Symbol;Acc:HGNC:10647]	1.79819	0.846546	0.781098	1	no	up	0.01	0.02	0	0	0.01	0	0.01	0.00333333
ENSG00000006282	SPATA20	spermatogenesis associated 20 [Source:HGNC Symbol;Acc:HGNC:26125]	1.62762	0.702768	2.12194e-07	2.19995e-06	no	up	20.59	16.48	21.94	10.97	11.81	14.97	19.67	12.5833
ENSG00000006283	CACNA1G	calcium voltage-gated channel subunit alpha1 G [Source:HGNC Symbol;Acc:HGNC:1394]	0.325199	-1.62061	0.0196009	0.0559371	no	down	0.03	0.23	0.05	0.2	0.13	0.26	0.103333	0.196667
ENSG00000152463	OLAH	oleoyl-ACP hydrolase [Source:HGNC Symbol;Acc:HGNC:25625]	0.0176867	-5.82119	2.9508e-18	1.48557e-16	yes	down	0.28	0.08	0.09	7.02	3.8	5.8	0.15	5.54
ENSG00000006377	DLX6	distal-less homeobox 6 [Source:HGNC Symbol;Acc:HGNC:2919]	2.41488	1.27195	0.00380975	0.0139956	no	up	0.87	1.44	1.34	0.43	0.36	0.58	1.21667	0.456667
ENSG00000006432	MAP3K9	mitogen-activated protein kinase kinase kinase 9 [Source:HGNC Symbol;Acc:HGNC:6861]	1.02786	0.0396428	0.924549	0.958606	no	up	0.27	0.17	0.17	0.19	0.13	0.18	0.203333	0.166667
ENSG00000006451	RALA	RAS like proto-oncogene A [Source:HGNC Symbol;Acc:HGNC:9839]	0.8158	-0.293712	0.00156425	0.00654874	no	down	25.95	27.68	27.86	35.63	33.25	31.95	27.1633	33.61
ENSG00000006453	BAIAP2L1	BAR/IMD domain containing adaptor protein 2 like 1 [Source:HGNC Symbol;Acc:HGNC:21649]	0.376141	-1.41065	7.48283e-19	3.99278e-17	no	down	2.11	3.08	4.47	8.12	8.1	7.06	3.22	7.76
ENSG00000006459	KDM7A	lysine demethylase 7A [Source:HGNC Symbol;Acc:HGNC:22224]	1.44161	0.527677	7.27737e-07	6.74804e-06	no	up	9.22	8.25	8.01	6.3	5.28	6.15	8.49333	5.91
ENSG00000006468	ETV1	ETS variant transcription factor 1 [Source:HGNC Symbol;Acc:HGNC:3490]	2.14495	1.10094	0.00032453	0.00164733	no	up	1.36	1.17	0.94	0.56	0.74	1.32	1.15667	0.873333
ENSG00000006530	AGK	acylglycerol kinase [Source:HGNC Symbol;Acc:HGNC:21869]	0.772827	-0.371782	0.00801435	0.0264635	no	down	7.4	11.43	10.88	16.04	12.26	14.28	9.90333	14.1933
ENSG00000006534	ALDH3B1	aldehyde dehydrogenase 3 family member B1 [Source:HGNC Symbol;Acc:HGNC:410]	1.02997	0.0425997	0.66702	0.794203	no	up	22.53	21.04	23.13	22.17	21.21	19.95	22.2333	21.11
ENSG00000006555	TTC22	tetratricopeptide repeat domain 22 [Source:HGNC Symbol;Acc:HGNC:26067]	0.513096	-0.9627	0.813488	1	no	down	0	0	0	0.02	0	0	0	0.00666667
ENSG00000006576	PHTF2	putative homeodomain transcription factor 2 [Source:HGNC Symbol;Acc:HGNC:13411]	0.802563	-0.317314	0.00286299	0.0109919	no	down	12.23	11.5	8.49	13.31	16.93	12.76	10.74	14.3333
ENSG00000006606	CCL26	C-C motif chemokine ligand 26 [Source:HGNC Symbol;Acc:HGNC:10625]	0.520615	-0.941712	0.670195	1	no	down	0.34	0	0.15	0.42	0.33	0	0.163333	0.25
ENSG00000006607	FARP2	FERM, ARH/RhoGEF and pleckstrin domain protein 2 [Source:HGNC Symbol;Acc:HGNC:16460]	1.0068	0.00977347	0.9211	0.9563	no	up	13.91	14.85	13.27	13.22	13.62	15.19	14.01	14.01
ENSG00000006611	USH1C	USH1 protein network component harmonin [Source:HGNC Symbol;Acc:HGNC:12597]	2.29411	1.19794	0.000126406	0.000718598	no	up	2.34	3.02	2.08	5.01	0.88	0.83	2.48	2.24
ENSG00000006625	GGCT	gamma-glutamylcyclotransferase [Source:HGNC Symbol;Acc:HGNC:21705]	0.920162	-0.12004	0.178828	0.319346	no	down	127.89	122.29	132.63	131.58	147.47	142.91	127.603	140.653
ENSG00000006634	DBF4	DBF4 zinc finger [Source:HGNC Symbol;Acc:HGNC:17364]	1.29526	0.37324	3.7136e-05	0.000241459	no	up	27.07	32.34	28.8	21.9	22	22.42	29.4033	22.1067
ENSG00000006638	TBXA2R	thromboxane A2 receptor [Source:HGNC Symbol;Acc:HGNC:11608]	1.49022	0.575529	0.107635	0.216681	no	up	0.96	1.13	1.62	0.86	1.19	0.67	1.23667	0.906667
ENSG00000006652	IFRD1	interferon related developmental regulator 1 [Source:HGNC Symbol;Acc:HGNC:5456]	0.994928	-0.00733615	0.931734	0.963273	no	down	44.07	46.08	45.84	49.05	46.91	48.94	45.33	48.3
ENSG00000006659	LGALS14	galectin 14 [Source:HGNC Symbol;Acc:HGNC:30054]	1	0	1	1	no	no change	0	0	0	0	0	0	0	0
ENSG00000006695	COX10	cytochrome c oxidase assembly factor heme A:farnesyltransferase COX10 [Source:HGNC Symbol;Acc:HGNC:2260]	0.759612	-0.396665	0.00905124	0.0293613	no	down	6.05	5.69	5.91	8.37	7.99	6.34	5.88333	7.56667
ENSG00000006704	GTF2IRD1	GTF2I repeat domain containing 1 [Source:HGNC Symbol;Acc:HGNC:4661]	0.693475	-0.528084	0.00500935	0.017694	no	down	8.58	5.7	12.57	15.59	13.53	13.41	8.95	14.1767
ENSG00000006712	PAF1	PAF1 homolog, Paf1/RNA polymerase II complex component [Source:HGNC Symbol;Acc:HGNC:25459]	0.604214	-0.726869	1.69303e-09	2.5723e-08	no	down	22.54	23.37	24.43	42.11	34.1	38.22	23.4467	38.1433
ENSG00000006715	VPS41	VPS41 subunit of HOPS complex [Source:HGNC Symbol;Acc:HGNC:12713]	0.936664	-0.0943964	0.394147	0.563085	no	down	20.39	26.74	14.92	16.55	21.36	21.2	20.6833	19.7033
ENSG00000006740	ARHGAP44	Rho GTPase activating protein 44 [Source:HGNC Symbol;Acc:HGNC:29096]	1.395	0.480262	0.0580662	0.133927	no	up	1.14	1.3	1.18	0.79	0.87	1.37	1.20667	1.01
ENSG00000006744	ELAC2	elaC ribonuclease Z 2 [Source:HGNC Symbol;Acc:HGNC:14198]	0.89135	-0.165936	0.177188	0.317307	no	down	13.1	15.18	13.37	15.29	16.73	15.34	13.8833	15.7867
ENSG00000006747	SCIN	scinderin [Source:HGNC Symbol;Acc:HGNC:21695]	0.837612	-0.255645	0.0708715	0.156783	no	down	4.16	5.71	5.81	6.25	6.78	6.39	5.22667	6.47333
ENSG00000006756	ARSD	arylsulfatase D [Source:HGNC Symbol;Acc:HGNC:717]	1.27491	0.350392	0.0105702	0.0333773	no	up	13.25	15.02	14.17	12.52	10.26	11.93	14.1467	11.57
ENSG00000006757	PNPLA4	patatin like phospholipase domain containing 4 [Source:HGNC Symbol;Acc:HGNC:24887]	1.38136	0.466092	0.00604986	0.0207867	no	up	13.83	13	11.77	7.34	8.25	9.93	12.8667	8.50667
ENSG00000006788	MYH13	myosin heavy chain 13 [Source:HGNC Symbol;Acc:HGNC:7571]	1.94646	0.960853	0.813839	1	no	up	0.01	0	0	0	0	0	0.00333333	0
ENSG00000006831	ADIPOR2	adiponectin receptor 2 [Source:HGNC Symbol;Acc:HGNC:24041]	0.941576	-0.0868502	0.37113	0.540913	no	down	36.69	34.66	39	43.02	38.39	39.44	36.7833	40.2833
ENSG00000006837	CDKL3	cyclin dependent kinase like 3 [Source:HGNC Symbol;Acc:HGNC:15483]	1.57226	0.652836	0.0550792	0.128417	no	up	3.71	4.02	2.39	2.87	2.54	3	3.37333	2.80333
ENSG00000007001	UPP2	uridine phosphorylase 2 [Source:HGNC Symbol;Acc:HGNC:23061]	1	0	1	1	no	no change	0	0	0	0	0	0	0	0
ENSG00000007038	PRSS21	serine protease 21 [Source:HGNC Symbol;Acc:HGNC:9485]	1	0	1	1	no	no change	0	0	0	0	0	0	0	0
ENSG00000007047	MARK4	microtubule affinity regulating kinase 4 [Source:HGNC Symbol;Acc:HGNC:13538]	0.926376	-0.11033	0.430872	0.59796	no	down	16.96	13.66	23.68	24.42	16.47	20.75	18.1	20.5467
ENSG00000007062	PROM1	prominin 1 [Source:HGNC Symbol;Acc:HGNC:9454]	0.284337	-1.81433	0.653513	1	no	down	0	0	0	0.05	0	0	0	0.0166667
ENSG00000007080	CCDC124	coiled-coil domain containing 124 [Source:HGNC Symbol;Acc:HGNC:25171]	0.719378	-0.475179	0.000408648	0.00201631	no	down	43.42	36.88	50.49	63.16	63.43	57.94	43.5967	61.51
ENSG00000007129	CEACAM21	CEA cell adhesion molecule 21 [Source:HGNC Symbol;Acc:HGNC:28834]	0.744948	-0.424788	0.15626	0.288917	no	down	2.43	2.06	2.33	4.5	2.62	3.19	2.27333	3.43667
ENSG00000007168	PAFAH1B1	platelet activating factor acetylhydrolase 1b regulatory subunit 1 [Source:HGNC Symbol;Acc:HGNC:8574]	1.06892	0.0961539	0.189594	0.333756	no	up	45.86	49.92	47.38	44.65	47.06	50.65	47.72	47.4533
ENSG00000007171	NOS2	nitric oxide synthase 2 [Source:HGNC Symbol;Acc:HGNC:7873]	1.17525	0.23297	0.714513	0.826189	no	up	0.19	0.17	0.2	0.19	0.24	0.12	0.186667	0.183333
ENSG00000007174	DNAH9	dynein axonemal heavy chain 9 [Source:HGNC Symbol;Acc:HGNC:2953]	0.513096	-0.9627	0.813488	1	no	down	0	0	0	0.02	0	0	0	0.00666667
ENSG00000007202	KIAA0100	KIAA0100 [Source:HGNC Symbol;Acc:HGNC:28960]	0.95631	-0.0644499	0.325803	0.495474	no	down	60.64	52.6	48.3	52.66	59.49	58.99	53.8467	57.0467
ENSG00000007216	SLC13A2	solute carrier family 13 member 2 [Source:HGNC Symbol;Acc:HGNC:10917]	1	0	1	1	no	no change	0	0	0	0	0	0	0	0
ENSG00000007237	GAS7	growth arrest specific 7 [Source:HGNC Symbol;Acc:HGNC:4169]	0.572105	-0.805648	1.50845e-19	8.53446e-18	no	down	12.88	11.27	11.02	20.41	22.22	18.98	11.7233	20.5367
ENSG00000007255	TRAPPC6A	trafficking protein particle complex subunit 6A [Source:HGNC Symbol;Acc:HGNC:23069]	0.86246	-0.21347	0.0775493	0.168198	no	down	61.05	55.92	55.84	58.66	68.46	70.27	57.6033	65.7967
ENSG00000007264	MATK	megakaryocyte-associated tyrosine kinase [Source:HGNC Symbol;Acc:HGNC:6906]	1.12365	0.168195	0.459711	0.624655	no	up	4.14	3.19	4.34	4	3.54	3.34	3.89	3.62667
ENSG00000007306	CEACAM7	CEA cell adhesion molecule 7 [Source:HGNC Symbol;Acc:HGNC:1819]	1	0	1	1	no	no change	0	0	0	0	0	0	0	0
ENSG00000007312	CD79B	CD79b molecule [Source:HGNC Symbol;Acc:HGNC:1699]	1.83491	0.875706	0.00986926	0.0315894	no	up	4.41	6.12	4.72	3.33	2.72	3.46	5.08333	3.17
ENSG00000007314	SCN4A	sodium voltage-gated channel alpha subunit 4 [Source:HGNC Symbol;Acc:HGNC:10591]	2.41484	1.27193	4.53045e-06	3.58533e-05	no	up	1.73	2.55	2.39	0.88	1.55	0.76	2.22333	1.06333
ENSG00000007341	ST7L	suppression of tumorigenicity 7 like [Source:HGNC Symbol;Acc:HGNC:18441]	0.845935	-0.241381	0.0250047	0.0683384	no	down	25.84	28.02	27.11	29.63	36.4	32.91	26.99	32.98
ENSG00000007350	TKTL1	transketolase like 1 [Source:HGNC Symbol;Acc:HGNC:11835]	1.51197	0.59643	1.37316e-08	1.77465e-07	no	up	173.68	162.58	171.08	100.55	130.62	119.47	169.113	116.88
ENSG00000007372	PAX6	paired box 6 [Source:HGNC Symbol;Acc:HGNC:8620]	1.52425	0.608101	0.157433	0.290444	no	up	1.16	0.77	1.32	0.53	0.34	0.83	1.08333	0.566667
ENSG00000007376	RPUSD1	RNA pseudouridine synthase domain containing 1 [Source:HGNC Symbol;Acc:HGNC:14173]	1.09228	0.127339	0.500821	0.660082	no	up	9.74	9.06	11.88	8.35	13.01	9.38	10.2267	10.2467
ENSG00000007384	RHBDF1	rhomboid 5 homolog 1 [Source:HGNC Symbol;Acc:HGNC:20561]	1.05288	0.0743369	0.718291	0.829266	no	up	5.53	4.96	4.98	4.83	6.31	4.12	5.15667	5.08667
ENSG00000007392	LUC7L	LUC7 like [Source:HGNC Symbol;Acc:HGNC:6723]	0.891668	-0.165421	0.0822581	0.17597	no	down	38.89	38.91	34.36	42.26	43.74	38.17	37.3867	41.39
ENSG00000007402	CACNA2D2	calcium voltage-gated channel auxiliary subunit alpha2delta 2 [Source:HGNC Symbol;Acc:HGNC:1400]	0.664653	-0.589327	0.418894	0.587975	no	down	0.07	0.11	0.09	0.18	0.08	0.18	0.09	0.146667
ENSG00000007516	BAIAP3	BAI1 associated protein 3 [Source:HGNC Symbol;Acc:HGNC:948]	0.934601	-0.0975774	0.857664	0.9208	no	down	0.26	0.19	0.66	0.85	0.42	0.56	0.37	0.61
ENSG00000007520	TSR3	TSR3 ribosome maturation factor [Source:HGNC Symbol;Acc:HGNC:14175]	0.910369	-0.135476	0.429903	0.597034	no	down	14.84	15.71	17.94	20.16	16.35	18.24	16.1633	18.25
ENSG00000007541	PIGQ	phosphatidylinositol glycan anchor biosynthesis class Q [Source:HGNC Symbol;Acc:HGNC:14135]	0.708119	-0.497935	0.00142326	0.00603791	no	down	9.04	8.67	11.68	15.17	14.19	15.36	9.79667	14.9067
ENSG00000007545	CRAMP1	cramped chromatin regulator homolog 1 [Source:HGNC Symbol;Acc:HGNC:14122]	1.17779	0.236085	0.0180278	0.052162	no	up	15.41	18.83	13.25	12.09	10.69	10.39	15.83	11.0567
ENSG00000007866	TEAD3	TEA domain transcription factor 3 [Source:HGNC Symbol;Acc:HGNC:11716]	1.96709	0.976065	0.00406251	0.0148001	no	up	1.4	1.09	1.91	0.79	0.61	0.93	1.46667	0.776667
ENSG00000007908	SELE	selectin E [Source:HGNC Symbol;Acc:HGNC:10718]	1	0	1	1	no	no change	0	0	0	0	0	0	0	0
ENSG00000007923	DNAJC11	DnaJ heat shock protein family (Hsp40) member C11 [Source:HGNC Symbol;Acc:HGNC:25570]	0.719712	-0.474509	8.42046e-10	1.34955e-08	no	down	34.72	35.2	31.94	43.37	54.65	44.9	33.9533	47.64
ENSG00000007933	FMO3	flavin containing dimethylaniline monoxygenase 3 [Source:HGNC Symbol;Acc:HGNC:3771]	0.513096	-0.9627	0.813488	1	no	down	0	0	0	0.1	0	0	0	0.0333333
ENSG00000007944	MYLIP	myosin regulatory light chain interacting protein [Source:HGNC Symbol;Acc:HGNC:21155]	1.07985	0.110834	0.260269	0.421453	no	up	15.63	15.89	15.42	14.49	14.42	15.2	15.6467	14.7033
ENSG00000007952	NOX1	NADPH oxidase 1 [Source:HGNC Symbol;Acc:HGNC:7889]	0.670393	-0.576922	0.804863	1	no	down	0.05	0	0	0.04	0.17	0.03	0.0166667	0.08
ENSG00000007968	E2F2	E2F transcription factor 2 [Source:HGNC Symbol;Acc:HGNC:3114]	0.339529	-1.55839	6.30775e-24	4.97419e-22	no	down	3.98	3.66	6.3	14.48	12.76	12.85	4.64667	13.3633
ENSG00000008018	PSMB1	proteasome 20S subunit beta 1 [Source:HGNC Symbol;Acc:HGNC:9537]	0.772703	-0.372014	2.38323e-06	1.99034e-05	no	down	270.63	278.73	271.27	337.6	379.52	367.43	273.543	361.517
ENSG00000008056	SYN1	synapsin I [Source:HGNC Symbol;Acc:HGNC:11494]	0.235037	-2.08904	0.254288	1	no	down	0	0	0.04	0.11	0.14	0.13	0.0133333	0.126667
ENSG00000008083	JARID2	jumonji and AT-rich interaction domain containing 2 [Source:HGNC Symbol;Acc:HGNC:6196]	1.1921	0.253504	0.00331443	0.0124358	no	up	17.05	16.83	16.87	15.07	14.15	14.34	16.9167	14.52
ENSG00000008086	CDKL5	cyclin dependent kinase like 5 [Source:HGNC Symbol;Acc:HGNC:11411]	1.12546	0.170517	0.513395	0.671983	no	up	1.14	0.87	0.69	0.77	1.11	0.93	0.9	0.936667
ENSG00000008118	CAMK1G	calcium/calmodulin dependent protein kinase IG [Source:HGNC Symbol;Acc:HGNC:14585]	1	0	1	1	no	no change	0	0	0	0	0	0	0	0
ENSG00000008128	CDK11A	cyclin dependent kinase 11A [Source:HGNC Symbol;Acc:HGNC:1730]	0.768477	-0.379926	2.19653e-05	0.00015039	no	down	47.66	44.5	38.71	52.38	56.16	56.14	43.6233	54.8933
ENSG00000008130	NADK	NAD kinase [Source:HGNC Symbol;Acc:HGNC:29831]	0.873733	-0.194736	0.0542446	0.127069	no	down	37.9	36.4	35.35	40.98	48.59	42.98	36.55	44.1833
ENSG00000008196	TFAP2B	transcription factor AP-2 beta [Source:HGNC Symbol;Acc:HGNC:11743]	0.271448	-1.88125	0.626294	1	no	down	0	0	0	0	0.01	0.01	0	0.00666667
ENSG00000008197	TFAP2D	transcription factor AP-2 delta [Source:HGNC Symbol;Acc:HGNC:15581]	1	0	1	1	no	no change	0	0	0	0	0	0	0	0
ENSG00000008226	DLEC1	DLEC1 cilia and flagella associated protein [Source:HGNC Symbol;Acc:HGNC:2899]	1.47886	0.564488	0.380304	0.550126	no	up	0.19	0.14	0.22	0.17	0.14	0.13	0.183333	0.146667
ENSG00000008256	CYTH3	cytohesin 3 [Source:HGNC Symbol;Acc:HGNC:9504]	1.07969	0.110614	0.295639	0.462894	no	up	11.46	10.67	10.91	10.51	9.61	11.35	11.0133	10.49
ENSG00000008277	ADAM22	ADAM metallopeptidase domain 22 [Source:HGNC Symbol;Acc:HGNC:201]	0.989236	-0.0156129	0.885822	0.935866	no	down	4.47	4.3	3.56	3.27	5.57	4.44	4.11	4.42667
ENSG00000008282	SYPL1	synaptophysin like 1 [Source:HGNC Symbol;Acc:HGNC:11507]	1.55744	0.639173	1.33081e-12	3.28501e-11	no	up	104.1	101.63	107.94	72.7	63.7	67.77	104.557	68.0567
ENSG00000008283	CYB561	cytochrome b561 [Source:HGNC Symbol;Acc:HGNC:2571]	0.791823	-0.336751	0.14895	0.278223	no	down	2.96	3.09	3.01	4.34	2.97	2.69	3.02	3.33333
ENSG00000008294	SPAG9	sperm associated antigen 9 [Source:HGNC Symbol;Acc:HGNC:14524]	0.962617	-0.0549665	0.46759	0.631795	no	down	62.68	62.24	48.95	59.55	66.23	67.13	57.9567	64.3033
ENSG00000008300	CELSR3	cadherin EGF LAG seven-pass G-type receptor 3 [Source:HGNC Symbol;Acc:HGNC:3230]	0.60852	-0.716622	0.000327923	0.00165983	no	down	1.01	0.97	0.91	2.42	1.35	1.42	0.963333	1.73
ENSG00000008311	AASS	aminoadipate-semialdehyde synthase [Source:HGNC Symbol;Acc:HGNC:17366]	1.39183	0.476987	0.000373986	0.00186126	no	up	8.47	8.17	6.36	6.05	5.25	5.02	7.66667	5.44
ENSG00000008323	PLEKHG6	pleckstrin homology and RhoGEF domain containing G6 [Source:HGNC Symbol;Acc:HGNC:25562]	0.14113	-2.8249	0.346981	1	no	down	0	0	0	0.1	0	0.06	0	0.0533333
[truncated: 62,488 more rows]

## Sheet: Gene List (Human Autophagy Data
GeneId	Name	Symbol
55626	autophagy/beclin-1 regulator 1	AMBRA1
8542	apolipoprotein L, 1	APOL1
[truncated: 230 more rows]

## Sheet: Venn diagram intersection genes
Only Down regulated genes	Only Autophagy related genes	Down regulated genes AND Autophagy related genes
[truncated: 220 more rows]
