# Supplementary material for: The RNA-binding protein CELF1 targets ATG5 to regulate autophagy and promote drug resistance in acute myeloid leukemia
Source: Cell Death Dis. 2025 Aug 8;16(1):599. doi: 10.1038/s41419-025-07926-0 (PMC12334686; doi:10.1038/s41419-025-07926-0)
Supplement: Supplementary file 4 — Original data files (qPCR original Ct values) [file 41419_2025_7926_MOESM4_ESM.xlsx]

## Sheet: Fig.2C
	Ct values		Standardization
	CELF1	Actin		0.000329268
HS-5	25.044	13.511	0.000337459		1.02509
	25.016	13.375	0.000313119		0.951152
	25.29	13.756	0.000337225		1.02438
KG1	25.261	14.259	0.000487605		1.48118
	25.315	14.1815	0.000445126		1.35214
	25.236	14.104	0.000445589		1.35355
MOLM13	24.819	14.0265	0.000563811		1.71267
	24.745	13.949	0.000562445		1.70852
	24.643	13.8715	0.000572078		1.73778
U937	24.461	13.794	0.000615054		1.86833
	24.469	13.7165	0.000579662		1.76082
	24.242	13.639	0.000642953		1.95308
THP1	23.519	13.1615	0.000762223		2.31538
	23.945	13.484	0.000709456		2.15509
	23.843	13.4065	0.000721607		2.192
HL60	23.519	13.329	0.00085606		2.60043
	23.345	13.2515	0.00091528		2.78031
	23.243	13.024	0.000839024		2.54868

## Sheet: Fig.2G
	Ct values		Standardization
	CELF1	Actin		0.00142029
HL-60	23.567	14.234	0.00155055		1.09172
	23.875	14.241	0.00125857		0.886135
	23.822	14.394	0.00145174		1.02214
HL-60/ADR	22.493	14.309	0.00343851		2.42099
	22.393	14.033	0.00304361		2.14295
	22.383	14.231	0.00351563		2.47529
	Ct values		Standardization
	CELF1	Actin		0.00267038
KG-1	22.834	14.432	0.00295628		1.13537
	22.984	14.322	0.00246876		0.948136
	22.893	14.298	0.00258611		0.993207
KG-1/ADR	21.093	14.083	0.00775854		2.9797
	21.123	14.122	0.00780709		2.99834
	21.393	14.093	0.00634572		2.4371

## Sheet: Fig.4G
	Ct values		Standardization
	ATG5	Actin		0.000287339
NC	24.111	12.464	0.00031182		1.0852
	24.211	12.357	0.000270141		0.940148
	24.315	12.513	0.000280055		0.974653
si-CELF1	25.761	12.345	9.14917e-05		0.318411
	25.895	12.418	8.77039e-05		0.305228
	25.736	12.209	8.47164e-05		0.294831
	Ct values		Standardization
	CDKN1A	Actin		0.000351934
NC	25.189	13.6615	0.000338748		0.962532
	24.911	13.484	0.000363187		1.03197
	24.871	13.4065	0.000353868		1.00549
si-CELF1	25.119	13.129	0.000245839		0.698536
	25.331	13.511	0.000276583		0.785894
	25.212	13.324	0.000263849		0.749711

## Sheet: Fig.5A
		Ct values	Mean
Repetition 1	Input	29.865	29.9413
		29.917
		30.042
Repetition 2	Input	29.822	30.0687
		30.25
		30.134
Repetition 3	Input	30.209	30.1053
		29.967
		30.14			△CT[Standardization]	%Input
Repetition 1	RIP	24.817	24.9457		-1.99567	3.988
		25.016
		25.004
Repetition 2	RIP	24.877	25.042		-2.02667	4.07462
		25.075
		25.174
Repetition 3	RIP	25.147	25.126		-1.97933	3.94311
		25.258
		24.973
Repetition 1	IgG	28.96	28.9943		2.053	0.240982
		28.996
		29.027
Repetition 2	IgG	29.075	28.982		1.91333	0.265478
		28.824
		29.047
Repetition 3	IgG	29.056	29.0957		1.99033	0.251681
		29.015
		29.216
